# Supplementary material for: The Metabolic Landscape of Thymic T Cell Development In Vivo and In Vitro
Source: Front Immunol. 2021 Jul 28;12:716661. doi: 10.3389/fimmu.2021.716661 (PMC8355594; doi:10.3389/fimmu.2021.716661)
Supplement: Supplementary Table 1 — (related to Figure 1): Population phenotypes for RNA-seq and Seahorse Assay Analyses. [file Table_1.xlsx]

## Sheet: Phenotypes
RNA-seq Sort				Seahorse Analysis Sort
Name	Phenotype	Number of replicates (n)	Tissue	Name	Phenotype	Number of Replicates	Tissue
ETP	Lin- CD4- CD8- c-Kithi CD44hi CD25-	2	Mouse Thymus	DN	Lin- CD45+ CD4- CD8- CD3- TCRb-	6	Mouse Thymus
DN2	Lin- CD4- CD8- c-Kithi CD44hi CD25+	2	Mouse Thymus	ISP8	Lin- CD45+ CD4- CD8+ CD3- TCRb-	6	Mouse Thymus
DN3	Lin- CD4- CD8- CD44- CD25+	2	Mouse Thymus	DP early	Lin- CD45+ CD4+ CD8+ CD3- TCRb-	6	Mouse Thymus
ISP8	Lin- CD4- CD8+ CD3-	2	Mouse Thymus	SP8	Lin- CD45+ CD4- CD8+ CD3+ TCRb+	6	Mouse Thymus
DP early	Lin- CD4+ CD8+ CD3- TCRb-	2	Mouse Thymus	SP4	Lin- CD45+ CD4+ CD8- CD3+ TCRb+	6	Mouse Thymus
DP late	Lin- CD4+ CD8+ CD3+ TCRb+	2	Mouse Thymus	DN	Lin- CD45+ CD4- CD8- CD3- TCRb-	6	Mouse ATO
SP8	Lin- CD4- CD8+ CD3+ TCRb+ CD62L+	2	Mouse Thymus	ISP8	Lin- CD45+ CD4- CD8+ CD3- TCRb-	6	Mouse ATO
SP4	Lin- CD4+ CD8- CD3+ TCRb+ CD62L+	2	Mouse Thymus	DP early	Lin- CD45+ CD4+ CD8+ CD3- TCRb-	6	Mouse ATO
ETP	Lin- CD4- CD8- c-Kithi CD44hi CD25-	2	Mouse ATO	DN	CD45+ CD19- CD14- CD56- TCRyd- CD4- CD8- CD3- TCRab- CD5+ CD7+	3	Human Thymus
DN2	Lin- CD4- CD8- c-Kithi CD44hi CD25+	2	Mouse ATO	ISP4	CD45+ CD19- CD14- CD56- TCRyd- CD8- CD4+ CD3- TCRab-	2	Human Thymus
DN3	Lin- CD4- CD8- CD44- CD25+	2	Mouse ATO	DP early	CD45+ CD19- CD14- CD56- TCRyd- CD4+ CD8+ CD3- TCRab-	3	Human Thymus
ISP8	Lin- CD4- CD8+ CD3-	2	Mouse ATO	SP8	CD45+ CD19- CD14- CD56- TCRyd- CD4- CD8+ CD3+ TCRab+	3	Human Thymus
DP early	Lin- CD4+ CD8+ CD3- TCRb-	2	Mouse ATO	SP4	CD45+ CD19- CD14- CD56- CD8- CD4+ CD3+ TCRab+	3	Human Thymus
DP late	Lin- CD4+ CD8+ CD3+ TCRb+	2	Mouse ATO	DN	mCD29- CD45+ CD19- CD14- CD56- TCRyd- CD4- CD8- CD3- TCRab- CD5+ CD7+	6	Human ATO
SP8	Lin- CD4- CD8+ CD3+ TCRb+ CD62L+	2	Mouse ATO	ISP4	mCD29- CD45+ CD19- CD14- CD56- TCRyd- CD8- CD4+ CD3- TCRab-	5	Human ATO
SP4	Lin- CD4+ CD8- CD3+ TCRb+ CD62L+	2	Mouse ATO	DP early	mCD29- CD45+ CD19- CD14- CD56- TCRyd- CD4+ CD8+ CD3- TCRab-	6	Human ATO
Thy1	CD45+ CD19- CD14- CD56- CD34+ CD7- CD1a-	3	Human Thymus	DN	Lin- CD45+ CD4- CD8- CD3- TCRb-	3	RAG1- KO Mouse ATO
Thy2	CD45+ CD19- CD14- CD56- CD34+ CD7+ CD1a-	3	Human Thymus	ISP8	Lin- CD45+ CD4- CD8+ CD3- TCRb-	3	RAG1- KO Mouse ATO
Thy3	CD45+ CD19- CD14- CD56- CD34+ CD7+ CD1a+	3	Human Thymus	DP early	Lin- CD45+ CD4+ CD8+ CD3- TCRb-	3	RAG1- KO Mouse ATO
ISP4	CD14- CD56- CD34- CD8- CD4+ CD7+ CD3-	3	Human Thymus
DP early	CD14- CD56- CD4+ CD8+ CD3- TCRab-	3	Human Thymus
DP late	CD14- CD56- CD4+ CD8+ CD3+ TCRab+	3	Human Thymus
SP8	CD14- CD56- CD34- CD4- CD8+ CD45RO+ CD45RA-	3	Human Thymus
SP4	CD14- CD56- CD34- CD8- CD4+ CD7+ CD3+ CD45RO+ CD45RA-	3	Human Thymus
Thy1	mCD29- CD14- CD56- CD45+ CD19- CD34+ CD7- CD1a-	2	Human ATO
Thy2	mCD29- CD14- CD56- CD45+ CD19- CD34+ CD7+ CD1a-	2	Human ATO
Thy3	mCD29- CD14- CD56- CD45+ CD19- CD34+ CD7+ CD1a+	2	Human ATO
ISP4	mCD29- CD14- CD56- CD45+ CD19- CD34- CD8- CD4+ CD7+ CD3-	2	Human ATO
DP early	mCD29- CD14- CD56- CD19- CD4+ CD8+ TCRab- CD3-	2	Human ATO
DP late	mCD29- CD14- CD56- CD19- CD4+ CD8+ TCRab+ CD3+	2	Human ATO
SP8	mCD29- CD14- CD56- CD19- CD3+ TCRab+ CD8+ CD4- CD45RO+ CD45RA-	2	Human ATO
	Mouse Lin- stands for: Ter119-, TCRyd-, B220-, CD19-, CD11c-, CD11b-, Gr1-, NK1.1-, CD5-, CD4-, CD8-, CD3-
