# Supplementary material for: The Metabolic Landscape of Thymic T Cell Development In Vivo and In Vitro
Source: Front Immunol. 2021 Jul 28;12:716661. doi: 10.3389/fimmu.2021.716661 (PMC8355594; doi:10.3389/fimmu.2021.716661)
Supplement: Supplementary Table 2 — (related to Figure 2): Differentially expressed genes in human thymus and ATO RNA-seq dataset listed in order of appearance as shown in Figure 2B. [file Table_2.xlsx]

## Sheet: Supplemental Table 2
		Human Thymus Populations																								Human ATO-derived Populations
Gene name	Ensembl id	HTHY_Thy1.1	HTHY_Thy1.2	HTHY_Thy1.3	HTHY_Thy2.1	HTHY_Thy2.2	HTHY_Thy2.3	HTHY_Thy3.1	HTHY_Thy3.2	HTHY_Thy3.3	HTHY_ISP4.1	HTHY_ISP4.2	HTHY_ISP4.3	HTHY_DPearly.1	HTHY_DPearly.2	HTHY_DPearly.3	HTHY_DPlate.1	HTHY_DPlate.2	HTHY_DPlate.3	HTHY_SP8.1	HTHY_SP8.2	HTHY_SP8.3	HTHY_SP4.1	HTHY_SP4.2	HTHY_SP4.3	HATO_Thy1.1	HATO_Thy1.2	HATO_Thy2.1	HATO_Thy2.2	HATO_Thy3.1	HATO_Thy3.2	HATO_ISP4.1	HATO_ISP4.2	HATO_DPearly.1	HATO_DPearly.2	HATO_DPlate.1	HATO_DPlate.2	HATO_SP8.1	HATO_SP8.2
BTK	ENSG00000010671	29.8562	33.3835	24.6718	23.1178	24.9515	20.6255	7.09476	9.03446	3.65399	0.657182	0.193124	0.459564	0.335582	0.149747	0.0956561	0.258166	0.0951962	0.52816	0.14965	0.263859	0.0569531	0.010158	0.0957684	0.125282	17.0706	26.0183	22.4889	18.0592	9.39119	10.1196	6.14681	17.8417	1.02463	0.210267	0.964476	0.0951376	0.77309	0.352769
SERPINB1	ENSG00000021355	76.386	61.7058	92.7083	161.327	149.55	136.047	60.8844	67.8461	61.6183	17.5418	13.6244	13.3221	13.9036	16.3028	9.98877	16.1463	10.5947	16.2507	10.7554	24.7468	19.4329	19.6654	15.03	17.8084	195.239	273.452	170.056	137.257	70.1582	64.5755	19.7026	24.2808	13.9297	16.7864	18.7381	23.464	25.6308	34.6255
ATP9A	ENSG00000054793	2.98842	12.7158	3.45162	15.4489	16.4835	25.8498	8.061	9.63762	18.147	1.87671	0.990592	3.77714	0.0573645	0.113778	0.159427	0.0637446	0.391693	0.335511	4.04823	1.62876	0.818701	0.300506	0.274891	1.23384	4.71576	8.7348	34.0068	22.4255	15.195	19.9624	1.8777	2.77943	0.736602	0.456182	0.968494	0.441002	8.25387	2.96914
DAPP1	ENSG00000070190	35.5882	30.3093	30.3508	30.519	27.8031	23.095	16.3968	16.8627	12.1686	5.10187	5.47547	5.47066	1.75697	2.25068	1.64506	1.8271	3.06641	3.77222	5.94544	3.58539	5.48291	13.8978	15.6392	17.4355	43.1974	49.3189	28.2043	30.4262	18.5241	20.2776	15.8213	38.996	4.20735	1.5834	3.64382	0.96091	4.12143	7.40974
CYBRD1	ENSG00000071967	8.45548	10.7825	11.8787	15.7308	15.3338	11.064	13.7738	11.2743	8.29772	5.23361	3.79495	5.76063	0.759165	1.38232	1.00305	0.608498	0.447481	0.425781	0.865783	1.90816	1.31798	1.53531	1.23124	1.31783	20.3939	24.2007	19.472	16.027	9.14844	12.7482	2.80615	4.10801	2.79173	1.21123	3.12472	0.270903	3.92012	1.7626
RHOBTB1	ENSG00000072422	2.52399	3.58994	3.38837	8.62522	7.77341	9.87262	3.61255	5.09486	5.24756	1.99488	1.51539	2.69421	0.133071	0.265963	0.29058	0.992847	0.858785	1.54942	1.57679	1.42496	2.21592	3.5832	3.68304	2.42395	8.23415	9.02144	12.5344	11.8585	6.25432	5.8936	1.85743	1.17103	0.547323	0.379105	0.72447	0.140123	1.31949	1.53039
IGF2BP2	ENSG00000073792	13.764	24.1879	13.5526	13.6097	13.6532	14.1096	10.708	12.4666	11.8295	4.14541	3.69825	5.92723	0.415206	0.760612	0.951492	0.339968	0.594342	0.549732	0.730886	1.61324	0.482139	0.163386	0.108098	0.366383	26.3373	20.1076	18.351	17.1991	14.3527	12.7259	1.97841	2.10812	3.54291	0.98208	1.67379	0.377527	0.762256	0.396374
MEF2C	ENSG00000081189	34.0666	38.7956	23.7394	13.7019	12.6617	12.6751	5.466	6.63136	5.41373	0.815555	0.69118	1.53235	0.398538	0.220371	0.0768053	0.67561	0.201147	1.20893	0.739438	0.736764	0.372254	0.0686833	0.57919	0.0731587	12.281	16.5817	14.6892	14.5779	6.03203	5.58361	6.04942	14.5758	0.575712	0.281893	0.518446	0.239218	1.6881	1.32274
LAT2	ENSG00000086730	21.5159	27.5657	22.0458	28.5623	23.9329	33.4178	3.76136	5.92161	4.65746	0.594171	1.10498	1.65424	0.868801	1.08842	1.19884	1.12071	0.579734	1.14933	0.601472	1.18683	0.938306	0.451853	0.856515	0.57096	35.1408	45.0401	47.4145	41.7319	18.0929	21.0101	6.42608	12.5552	2.42513	1.1058	3.31643	1.15036	20.5885	20.0669
IRAK3	ENSG00000090376	13.8777	9.38723	14.8379	21.6983	20.0253	9.84226	16.1684	16.3907	6.31306	2.06609	1.82693	1.7852	0.467164	0.56375	0.214957	0.391921	0.16686	0.613282	0.0910573	1.1279	0.989744	2.12928	3.27883	0.237511	26.65	36.4153	11.758	10.9273	6.97855	7.47142	0.767345	1.04279	1.8991	0.516174	2.90252	0.254412	1.05953	0.654945
NCF4	ENSG00000100365	18.9317	17.191	17.088	19.1646	19.467	18.6388	12.862	12.2302	11.1387	6.09078	4.76262	4.36089	0.956227	2.22619	0.471499	1.59387	0.362588	1.38121	0.144433	0.490458	0.35729	3.62322	1.73563	2.93965	12.3766	13.9988	15.7115	17.8741	16.0838	11.7969	7.25545	11.2215	2.36681	1.75445	2.48937	0.980517	3.08112	2.62119
PYGL	ENSG00000100504	7.3499	8.24784	8.05154	8.87469	8.47189	8.45909	0.981028	3.07417	1.5293	0.423642	0.211211	0.59276	0.0404305	0.217291	0.182591	0.056159	0.0279559	0.0915361	0.0135222	0.218111	0.0446006	0.190915	0.0249991	0.0401359	34.149	43.0866	19.0997	18.6456	7.27663	7.31378	3.97798	1.28051	1.83082	1.63526	2.24322	0.293357	0.854704	0.391783
ATP8B4	ENSG00000104043	17.501	24.6805	15.726	5.11127	2.79209	3.64139	0.452468	1.25408	0.211602	0.347362	0.101022	0.0927579	0.177149	0.12408	0.181385	0.300458	0.37392	0.492545	0.411622	0.439448	0.257133	0.126577	0.345901	0.51832	40.6702	117.633	57.809	20.5508	8.47235	18.8919	1.4047	3.60316	2.54495	0.337825	3.76745	0.312482	23.7706	11.4882
TFEC	ENSG00000105967	4.63402	5.19702	3.168	6.25747	5.02839	8.90724	0.768807	1.53212	1.90993	0.0253302	0.0578811	0.430763	0.0271957	0.0139202	0.0755821	0.0188878	0.0329082	0.010262	0.0500268	0.0347478	0.0150004	0.00802626	0.0420394	0.0629944	15.6767	21.774	18.7007	13.0208	5.69943	7.08649	13.7727	15.4606	1.04336	0.953878	1.54701	0.549698	0.822855	0.293943
VAMP8	ENSG00000118640	111.243	70.9668	152.418	41.04	56.8821	41.2451	30.1586	48.2675	33.4888	24.0644	17.7796	25.5081	7.89894	10.0513	7.65282	6.85412	8.13827	10.4815	14.146	15.0471	13.2614	21.9189	14.7496	18.4111	149.276	104.76	57.6979	76.2738	68.8839	50.7976	36.9948	50.0732	14.5673	12.914	22.6458	10.4602	25.0809	34.3424
CSF3R	ENSG00000119535	16.9477	9.45908	20.5212	16.9462	18.6217	13.8759	3.74057	5.74774	3.00648	0.42512	0.256906	0.593862	0.560164	0.382295	0.336346	0.315075	0.344293	0.459278	0.0555112	0.0471255	0.0381445	7.21697	4.01096	3.74383	47.8338	72.1385	14.6987	11.2931	7.27907	10.9891	0.155932	0.83593	2.07034	0.0990643	3.59671	0.12903	1.24998	0.164958
NFE2	ENSG00000123405	9.04936	16.4598	16.7005	21.6299	32.1982	24.2349	4.16724	8.4966	4.91375	0.235984	0.409999	0.132665	0.172748	0.400843	0.14403	0.102379	0.0318527	0.197003	0.0924426	0.0653982	0.0762264	0.0135955	0.113935	0.137192	61.6422	56.1993	41.3605	36.1391	13.0446	18.4035	0.0826232	0.240935	0.569793	0.0776336	1.72975	0.0875411	0.474748	0.103014
IL1B	ENSG00000125538	7.0364	23.6735	7.58985	3.13832	3.91986	4.53491	0.229266	0.948145	0.346463	0.0666503	0.0775347	0.239804	0.357795	0.234417	0.41764	0.0477107	0.178128	0.158412	0.134027	0.0325086	0	0.0168953	0.0176986	0.0568302	94.1933	73.1083	28.5403	27.9293	16.3845	13.4909	1.23213	1.86303	1.26017	0.566801	2.66293	0.751633	0.605106	1.08815
FGL2	ENSG00000127951	27.6712	22.5746	25.6641	25.3155	14.7849	9.10587	20.9136	11.4353	6.86835	2.7338	3.26783	1.98623	1.14421	1.17769	1.69368	1.85192	2.12412	2.54673	4.27611	3.00864	0.980969	2.27573	6.35203	3.98378	49.199	53.2612	17.4574	17.7622	18.9792	16.0112	12.4408	26.106	5.50152	1.76585	6.85169	1.47823	3.18791	2.01173
IGLL1	ENSG00000128322	109.551	106.415	169.036	96.0804	123.975	144.899	23.1015	60.8333	60.1287	35.7818	7.18133	23.9525	0.821756	0.385566	1.42739	0.342432	0.0947016	0.378988	0.59549	0.583307	0.679887	0.56589	0.423426	0.498526	239.445	87.2782	147.124	229.011	185.268	101.008	18.8447	9.35204	2.41188	5.94343	1.03622	0.970093	0.470492	0.38284
ANXA1	ENSG00000135046	36.2698	32.3622	28.059	51.0087	16.4814	52.9257	34.3242	9.82101	52.0217	13.3989	19.649	57.6124	0.239192	1.93557	1.5511	0.506276	0.362285	0.29799	0.457138	0.491569	0.540291	1.21016	0.704275	1.97497	80.5114	118.149	84.7852	50.4314	45.1893	45.4422	24.83	13.8208	5.07183	9.26173	6.23022	1.90476	2.70886	2.29237
MAP7	ENSG00000135525	3.84631	9.5914	5.34337	17.9912	20.4946	20.062	9.26212	11.1128	8.88069	2.70367	3.29758	3.18264	0.267562	0.599489	0.259561	0.224393	0.230387	0.416547	1.01307	1.54232	0.76296	0.643643	0.511927	1.23619	15.1381	14.215	27.6106	24.2809	8.27388	9.10061	1.15899	1.94802	0.660415	0.289265	0.350831	0.0488399	0.731049	0.997215
ARRB1	ENSG00000137486	15.6669	31.6858	14.3327	25.7913	27.1276	37.4002	10.466	15.1187	25.4852	1.83122	0.671828	8.31407	0.103479	0.153012	0.27161	0.408845	0.524707	0.451205	7.25252	1.38417	2.30206	2.76892	1.34365	9.01695	30.685	27.5535	36.8597	37.0799	29.8779	34.8782	10.4759	14.1584	5.13418	1.98125	4.78122	0.734932	27.8062	25.3556
IFITM3	ENSG00000142089	60.7433	40.5917	28.3189	46.7472	39.6784	30.552	21.7966	16.0928	20.0681	4.94752	8.22211	5.20878	1.59357	3.65816	1.27497	6.01002	3.60617	5.588	7.88164	15.3016	13.7439	10.9454	19.468	3.6433	198.261	145.008	41.6017	75.5675	77.4438	42.5723	13.9074	11.5058	14.5377	12.2072	26.2516	12.8474	52.8293	80.6665
CREG1	ENSG00000143162	27.3495	29.7632	35.8792	25.9425	29.8242	24.1287	13.0673	17.0847	12.1433	9.37846	7.39639	8.80578	2.72928	2.89343	2.79842	1.97281	2.79718	3.37733	3.75764	3.65144	2.6795	5.92256	4.28174	5.34279	95.5168	95.7962	37.9526	29.7821	25.4778	28.245	5.03322	6.39563	7.62163	3.17056	14.692	3.11284	6.77802	6.33371
RAB13	ENSG00000143545	7.22553	14.0441	9.3078	8.82607	13.7306	9.37431	10.9486	13.0461	9.66657	4.26554	2.74033	3.30834	0.954102	1.324	0.589252	0.612571	0.32253	0.23468	0.936043	0.28896	1.05251	0.175208	0.209758	0.22451	16.9933	21.8612	12.2077	11.7297	5.86873	8.48937	2.93358	2.51356	4.40938	2.41187	3.42217	1.62631	2.03939	2.22841
PLAC8	ENSG00000145287	242.367	136.376	228.389	72.7646	66.6741	65.9328	49.8348	48.9517	37.9853	24.9411	21.2432	18.7543	5.53239	6.35733	3.03007	4.34678	2.58763	3.56549	9.59912	6.37533	17.472	21.6891	8.19901	19.5209	197.604	147.556	63.6926	71.1273	58.7488	46.5723	39.7817	91.9397	9.08719	5.72324	17.2822	2.4435	99.8559	79.7542
IQGAP2	ENSG00000145703	121.601	126.771	81.1447	91.233	69.5235	84.1942	27.7517	21.3711	15.7063	4.07252	4.44412	7.80419	2.37673	3.97463	4.07794	7.60064	5.21248	7.36636	11.3654	9.41155	11.7134	10.9768	9.4794	10.3142	70.2636	82.3006	143.873	139.276	45.7535	47.9517	25.4516	37.6192	5.56843	4.52138	7.79885	4.00882	33.6896	34.0295
SERPING1	ENSG00000149131	6.59597	28.3392	11.7127	10.2823	12.9136	18.1936	5.32183	5.43817	15.0834	0.949631	0.665302	3.38113	0.0699705	0.102327	0.0416703	0.122183	0.04147	0.0704071	0.0668631	0.022705	0.055134	0.0826014	0.123613	0.0264612	22.5571	40.4	20.9234	16.8935	10.776	11.3249	2.71485	3.89196	0.326908	0.168455	1.16522	0.808166	0.686764	0.201175
RGS18	ENSG00000150681	16.7367	10.0624	15.2961	17.6815	15.2403	11.1411	11.271	10.2147	5.81131	3.79128	3.4411	5.29565	0.266148	0.176296	0.0217552	0.139176	0.0433012	0.126028	0.0418894	0.231149	0.328141	0.314193	0.154885	0.0621669	30.0963	29.4852	15.5179	15.4201	4.80864	18.9181	7.92655	23.5095	6.57743	2.57245	3.29906	0.486839	5.80843	3.81607
IL18	ENSG00000150782	32.033	33.1294	13.9639	45.0084	28.5858	23.9336	16.8422	14.2746	10.1078	2.48751	2.24361	2.94027	1.14133	1.61237	3.39401	1.54729	2.0203	0.964697	3.42025	1.94436	0.906516	0.431155	1.27028	2.8703	29.5485	38.6424	33.9473	29.2909	17.9574	20.2058	4.37487	8.64898	5.24487	1.46181	6.90815	3.40716	3.18487	1.83763
HHEX	ENSG00000152804	30.9744	28.8343	37.7651	25.2556	23.2155	18.0977	6.52165	7.0507	1.89036	0.2474	0.125628	0.0309073	0.0590268	0.241704	0.0410117	0.131184	0.102036	0.296975	0.138193	0.569826	0.78138	0.0522616	0.109493	0.078129	39.7414	40.3398	28.3719	22.0192	7.68552	14.5197	4.65824	15.1617	1.11372	0.0870412	2.00139	0.091776	1.54419	1.26497
KIT	ENSG00000157404	16.2165	33.6383	22.5574	2.99905	2.67245	5.24117	0.553152	1.1239	2.19847	0.759371	0.487963	0.722887	0.472873	1.34096	1.04985	1.05093	0.751658	1.10478	2.61774	6.01872	3.20783	0.102664	0.289028	0.107914	62.3258	61.6043	15.2267	15.5051	10.0695	9.92508	0.963726	4.71271	6.03927	1.61215	6.35428	1.13055	7.39402	10.4327
ERG	ENSG00000157554	18.347	38.7047	14.6534	48.114	45.1131	68.846	27.6428	29.0452	39.7479	1.78868	1.21218	6.76468	0.254393	0.296168	0.166355	0.216173	0.0896756	0.135519	0.0934249	0.164289	0.143068	0.117771	0.141876	0.138649	46.6141	42.8076	51.3845	54.2085	24.5981	25.4087	0.501007	0.458004	1.02481	0.470751	0.519967	0.12409	0.168718	0.0892361
GBP4	ENSG00000162654	15.0337	43.4504	10.2576	26.1178	22.1698	28.7191	12.215	9.90052	13.3378	2.47968	2.03383	3.89914	0.3684	0.412331	0.450495	0.35479	0.679287	2.49603	1.78742	0.959535	2.03741	5.56675	3.10402	9.22579	67.5266	68.0195	56.28	54.7288	29.226	25.7883	4.69198	5.92029	2.69801	1.68458	3.73289	0.458236	27.1853	22.1334
HPGDS	ENSG00000163106	5.31202	19.6874	8.77747	27.657	25.4716	41.7866	11.642	12.8774	17.6597	2.06848	1.8022	3.9966	0.884016	0.618028	1.28835	1.17401	0.894525	2.23468	1.32688	1.15093	0.951411	2.11264	1.99978	0.28539	20.8956	15.233	21.9816	22.1498	6.25606	8.90414	0.464064	0.952283	0.81364	0.327029	0.990871	1.14727	0.866037	0.72324
ANTXR2	ENSG00000163297	15.6857	12.475	13.1894	13.5861	14.4993	12.2473	7.72095	10.0646	8.47601	2.09769	0.62577	2.11858	0.271702	0.221173	0.172857	1.12766	1.57992	2.11471	5.11951	2.98541	2.66865	2.63168	4.46515	5.5331	16.1415	21.0452	20.1796	18.6524	10.746	9.11621	6.84427	18.3843	2.01765	0.755793	1.61812	0.644699	2.3598	3.10625
IGFBP7	ENSG00000163453	46.7558	25.114	57.493	46.9253	59.5067	28.2069	13.9739	22.5837	4.21075	0.88162	0.525946	0.737088	0.970822	1.88828	1.01179	2.04971	1.40969	1.41647	1.59102	2.94943	1.47256	0.80225	2.07097	0.835249	76.5822	80.4755	50.298	47.3412	26.047	22.3991	1.98999	4.48521	2.9308	1.43158	4.57031	1.09016	2.61672	1.86342
ANPEP	ENSG00000166825	7.12255	5.07268	9.21786	11.674	14.3342	11.5117	4.71101	6.45001	4.44694	0.456253	0.0446018	0.505447	0.129668	0.0958686	0.0500515	0.224139	0.0996218	0.108731	0.0385495	0.155449	0.0238403	0.0850416	0.231621	0.0572102	28.5041	52.5254	30.3194	18.2025	6.66409	20.9796	0.184579	2.53693	2.84527	0.169963	5.60371	0.721813	2.26909	1.20819
CD34	ENSG00000174059	13.5885	58.0486	9.03038	41.0884	37.5009	44.8479	13.1833	10.0632	9.76778	0.642017	0.427251	0.396063	0.17385	0.281007	0.228867	0.196575	0.126537	0.0583117	0.130572	0.218231	0.0908441	0.0684111	0.158415	0.125148	40.2229	33.3463	52.0408	52.5688	19.4618	22.9294	0.103157	0.173701	0.580591	0.226163	0.389729	0.153858	0.174089	0.104581
F2R	ENSG00000181104	7.69423	16.5204	7.51391	14.8976	17.4965	23.6642	11.7222	11.5022	20.688	3.52301	2.70884	8.14015	0.356698	0.760735	0.516318	0.28902	0.164427	1.48056	0.606441	1.1647	1.7871	4.4916	1.22224	2.07541	16.9392	20.4805	26.522	19.8375	18.2779	15.0774	9.10143	7.94609	3.13452	1.94741	0.732991	0.354328	5.32557	1.87781
SPNS3	ENSG00000182557	39.5405	29.0788	35.5782	44.6076	33.0949	29.2397	18.168	15.7984	13.3679	3.53156	3.21133	5.2631	1.35927	2.10555	2.3859	1.37133	1.90449	1.6917	1.07673	1.99065	0.374869	0.422275	0.840471	1.13631	24.1987	21.726	32.9319	32.7624	24.2752	31.9525	7.90047	14.863	7.30409	2.42637	3.62852	0.815709	1.89047	1.66647
PRSS57	ENSG00000185198	17.3181	37.1531	81.0379	9.33641	29.5064	27.252	0.901683	11.0846	2.13906	0.674454	0.100076	0.0270831	0.15517	0.158848	0.215624	0.201166	0.143058	0.182161	0.0691968	0.0881155	0.0285292	0.0610603	0.0639635	0.102693	205.585	125.498	43.7566	54.23	41.0041	31.8079	0.291563	0.601164	2.10364	0.130751	1.94218	0.303811	0.492047	0.38555
GCNT1	ENSG00000187210	13.4831	12.1927	15.7688	25.7109	27.2521	34.1936	12.481	13.6242	12.8299	1.76534	2.01262	3.41004	1.07344	1.50809	0.755184	1.45735	1.65217	1.86651	1.96484	1.5456	1.73412	1.85575	2.47719	1.50405	21.915	25.9045	35.062	33.6206	17.0122	13.5239	4.70909	5.25672	1.77019	1.75983	2.56244	1.52701	7.1211	11.1753
SELL	ENSG00000188404	292.377	374.201	301.467	446.624	457.963	553.335	246.531	280.847	357.305	55.0339	38.0329	129.992	13.5272	14.6813	14.9506	13.9073	22.0205	44.2173	84.6344	33.6591	136.817	250.755	107.26	238.244	326.501	389.143	592.366	496.804	331.469	339.973	111.079	264.669	59.0201	37.1063	48.5507	24.2012	160.318	66.959
HSH2D	ENSG00000196684	44.9883	31.9041	43.4839	69.2965	68.3066	53.3685	14.4004	18.3238	6.70768	3.16978	2.13939	2.82659	1.66902	1.74862	1.10527	4.41928	1.76715	6.27162	11.7923	13.3577	13.3628	13.6074	11.6583	14.3249	70.8012	100.345	129.879	94.3775	36.2346	50.5466	6.97596	24.339	3.90358	1.31847	4.88151	1.62189	23.5129	22.1216
SUCNR1	ENSG00000198829	2.4655	1.66153	3.14126	0.550591	0.373681	0.708031	0.0452702	0.289337	0.0415357	0	0.00531156	0.0143744	0.00686307	0.00702575	0	0.0305056	0.00949104	0	0.0183632	0	0	0	0.0084872	0.0272523	18.272	33.1141	11.6497	5.29409	3.81602	2.26738	0.822976	2.11383	0.535236	0.0983118	0.846191	0.165991	0.159595	0.0358105
GOLGA8O	ENSG00000206127	34.0569	17.3693	29.2467	54.5559	64.9319	53.2358	14.4181	22.7775	14.1256	7.971	5.41912	6.38221	9.85474	9.0264	6.66686	11.9594	8.60732	7.69812	8.15321	9.57236	6.43689	14.389	9.46083	8.92479	74.0864	129.161	193.502	119.36	54.9394	88.0058	13.6884	22.1542	7.72029	5.79089	7.4124	5.19705	20.5589	11.8886
MPO	ENSG00000005381	806.517	318.648	1549.96	37.2848	37.1609	33.797	3.43782	56.1661	3.39617	18.2019	1.34713	0.128887	1.62634	2.01587	2.72416	1.86584	2.41929	1.99917	3.21071	1.98686	1.20252	0.415118	1.91336	2.37374	3651.75	3313.63	205.861	161.82	258.339	234.051	3.02734	6.53922	32.2745	3.05193	57.5058	2.75192	17.3206	3.30266
TYROBP	ENSG00000011600	62.4983	57.353	60.9129	6.11775	9.16687	2.4427	1.29345	1.57464	0.0988956	0.304398	0.202348	0.171126	0.424862	0.802952	0.181657	0.726331	0.497156	0.657712	0.349779	0.334058	0.468684	0.154325	0.202078	0.173032	34.5902	33.4274	13.6023	13.7483	21.3459	36.9099	14.5371	58.8766	9.07144	0.468157	31.2105	4.78782	13.8524	4.53118
CD74	ENSG00000019582	1031.21	914.782	1168.36	77.9577	109.874	58.9442	29.7883	48.9463	27.1788	29.771	12.3477	13.2698	13.9924	6.0417	4.60567	13.7766	10.0859	39.2107	55.7397	29.1019	38.0371	26.623	21.499	53.6062	1627.15	808.257	176.109	285.572	343.746	355.644	239.051	884.356	75.0171	11.4018	152.956	16.7509	105.009	76.6112
GRN	ENSG00000030582	65.224	30.5536	52.1521	6.96098	6.36831	4.20869	5.49257	5.90333	4.6432	5.99275	5.06633	2.7938	5.18615	3.59549	3.07373	3.40463	3.62734	3.47399	2.14943	2.3679	2.63796	4.34033	3.19748	5.33135	51.2952	39.513	7.40996	8.14454	19.6776	30.6457	16.3671	52.7207	10.0516	3.84108	21.3088	7.36898	11.3111	7.843
CDH1	ENSG00000039068	9.6966	14.3987	14.9231	0.144314	0.534241	0.0946835	0.0734538	0.132414	0.0544339	0.167546	0.171704	0.10047	0.0779505	0.0675215	0.224971	0.0133262	0.265351	0.826603	17.8005	1.66846	9.3399	1.11134	0.20021	2.31751	15.5477	6.17088	1.52709	3.86369	8.32776	4.26343	21.1405	47.5995	0.422375	0.212208	1.07536	0.0704404	0.456336	0.151967
SCT	ENSG00000070031	23.3501	6.28747	26.6303	0.116938	0.324673	0	0.0618092	0.0658406	0	0	0.203058	0	0.262372	0.0671478	0	0.0728883	0	0	0	0.148992	0	0	0.0811153	0	0.0650642	0.41433	0.0257793	0.120758	0.55742	0	2.15124	16.3909	0	0	0	0	0.34666	0
NME8	ENSG00000086288	4.71764	1.47854	1.75075	0.0345953	0	0.0953307	0.0121905	0.0519426	0	0	0.0800978	0	0	0	0.0179769	0	0.143124	0.0130175	0	0	0	0	0.0159983	0.0171234	0.538966	0.961755	0.330487	0.869319	0.643929	0.348423	11.2569	26.4484	0.108485	0.0436039	0.420516	0.00893974	0.0957199	0.0192864
LYZ	ENSG00000090382	461.08	403.839	975.656	5.64802	6.8462	2.21355	1.79649	16.4068	1.95128	11.8292	1.04151	0.616568	12.4761	4.67823	1.83107	2.36774	1.70596	4.0342	2.36298	2.77021	0.7732	0.463362	0.901444	1.81836	2358.95	1860.05	46.6204	56.6994	215.86	168.687	31.2343	70.5153	87.4359	6.44942	191.442	19.0252	43.0588	6.7084
SEL1L3	ENSG00000091490	10.831	10.1559	8.65392	0.942273	0.524714	0.551684	0.265909	0.161859	0.0722883	0.0208595	0.128263	0.0187628	0.0582291	0.0229267	0.0311211	0.104524	0.105303	0.567896	0.515341	0.325575	0.770821	0.639815	0.382201	0.675873	3.78548	11.3043	2.9557	1.94199	0.831984	1.94626	8.79579	43.0952	0.845129	0.124551	1.15473	0.120714	13.8389	11.6257
BLNK	ENSG00000095585	148.903	56.4696	131.681	11.7541	7.79539	5.24521	1.63619	3.80157	0.901093	0.960974	1.11012	0.303061	1.43438	1.09485	1.03157	1.7617	1.93143	3.35511	0.151496	0.528733	0.180441	0.0891217	0.342317	0.0832709	15.963	24.6444	18.2572	24.5542	12.6326	8.24596	57.1405	148.331	2.34238	1.36769	4.10403	2.991	0.59848	0.375158
NCR2	ENSG00000096264	4.59894	21.9474	7.14113	2.15576	1.02314	1.00095	0.194779	0.290476	0	0	0.223964	0.108233	0.0206703	0.148122	0.229786	0.344538	0.914726	0.228791	4.14798	0.0939032	0.706871	0.0732048	0.0511236	1.09438	1.1072	0.251091	1.43791	4.09085	2.91092	2.52373	23.2399	25.4899	0.554676	0.296096	1.8535	0.485649	5.59323	13.867
LGALS1	ENSG00000100097	183.612	87.5178	149.407	7.75019	9.80085	6.77723	1.31337	6.52883	1.20503	2.03997	1.07869	0.764552	1.92473	2.17419	0.737821	2.58132	3.12066	3.47278	1.59825	5.42725	2.7822	1.33197	2.05191	2.63546	69.9169	100.617	66.9073	31.5247	51.4873	77.9361	16.3935	43.3526	11.7992	4.75368	35.7085	6.00816	69.8028	51.6991
CSF2RB	ENSG00000100368	41.6435	24.8697	30.2266	0.305247	0.255163	0.168615	0.0832736	0.238395	0.0278556	0.149186	0.10259	0.0347044	0.13808	0.0904661	0.0383751	0.177988	0.0916575	0.494633	0.133004	0.156822	0.176694	0.397735	0.956237	1.11853	38.0221	14.5565	1.19607	2.22687	4.43891	4.12547	16.6483	60.3108	1.15328	0.228048	2.48871	0.293887	1.09172	0.341715
CTSG	ENSG00000100448	59.9006	61.5756	93.469	3.46158	3.00519	21.851	3.85363	5.62279	36.5012	7.23392	0.0531938	4.39065	0.0687318	0.105541	0.143264	0.0763762	0.1901	0.899088	0.137927	0.780606	1.70597	0.567973	0.0849969	0.227437	196.863	393.095	16.856	11.7996	18.4824	23.3859	0.986207	3.07556	17.2046	0.608114	24.5372	0.189983	6.35686	0.358632
GZMB	ENSG00000100453	14.2806	9.52806	19.2648	0.0615691	0.142453	0	0.113901	0.0866644	0.62703	0.402079	1.21613	0.904162	0.120874	0.017677	0.0959804	0.0767529	0.0238797	0.0173754	0.0462023	0.117668	0.0571463	0.0203848	0.021354	0	0.0171285	0.293662	0.0814383	0.349692	0.272524	0.49607	14.9723	95.8328	0.376488	0.101852	0.425808	0	1.16813	0.231687
LGMN	ENSG00000100600	53.7682	43.7138	51.8733	8.63523	13.8274	7.32229	4.27429	9.91858	5.62132	8.42603	3.8694	6.0216	1.67779	2.2009	1.38247	1.39596	1.78391	2.96082	4.08313	2.55665	3.45058	3.7125	3.30515	4.80979	11.1732	9.43873	6.57748	6.49591	15.8959	15.2593	11.5099	42.0681	4.62389	4.9091	8.91157	3.88023	6.14019	3.4754
TCL1A	ENSG00000100721	1.66475	2.54599	2.95887	0.0355139	0.0493014	0	0.0375427	0.0199957	0.200933	0	0.339177	0	0.597615	0.122356	0	0.464857	0	1.46327	0.0799504	0	0	0	0	0.0263671	0.138319	0.116152	0.0704621	0	0	0.464977	23.6628	34.6831	0.0668196	0.0167856	0.111642	0	0.0421121	0
HCK	ENSG00000101336	19.1665	14.3278	14.9701	0.720495	0.333404	0.141814	0.0692414	0.221273	0.0741177	0.889716	0.0663469	0.0256502	0.14696	0.0752219	0.0850898	0.0544352	0.0846807	0.184847	0.114688	0.0834535	0.0675494	0.0867446	0.121159	0.14589	40.0762	42.3924	5.33301	5.87335	14.0352	11.6762	17.5849	31.4001	5.63813	0.402459	8.51075	0.643177	3.05498	0.775947
PTPRS	ENSG00000105426	105.724	30.5266	86.636	0.851237	3.05119	0.909546	0.703467	2.7996	1.06262	2.49892	0.703877	0.54765	9.31838	1.96682	2.56448	4.03411	5.73841	8.69015	7.53356	2.92661	7.60827	4.74646	1.75267	3.02958	7.48783	3.38986	2.68082	3.87548	4.2555	6.07605	24.2509	73.0076	12.082	3.71683	9.01756	5.73487	3.629	1.95471
SIGLEC6	ENSG00000105492	22.0245	8.92002	18.2287	0.535603	0.594832	0.455423	0.11324	0.104543	0.153539	0.0895432	0.16741	0	0.0080115	0.041007	0.044531	0.0445127	0.0332376	0	0.010718	0.00909888	0	0.0378308	0.0693518	0.0636251	12.1667	13.4846	3.45724	2.854	3.69593	5.88336	22.5967	66.6704	0.980868	0.0675075	2.13721	0.0221448	0.51656	0.0597183
SIGLEC5	ENSG00000105501	17.5914	3.50572	22.1134	1.15585	1.17669	0	0.366563	0.520628	0.261585	0	0.100354	0	0	0.132741	0	0	0	0	0	0.147267	0.572168	0	0.320706	0	2.70107	10.1439	4.84137	0.477442	0.472258	4.19075	4.25269	33.608	0.869892	0.327786	0.872047	0	2.19295	0.19331
TSPAN13	ENSG00000106537	41.1255	13.663	18.0268	7.03453	4.74904	5.37746	4.08331	1.60334	2.15353	1.28151	2.35002	0.745283	0.80656	1.57041	1.14277	0.615085	0.67799	0.588802	0.507782	0.646612	0.383815	0.242707	0.547609	0.35586	14.8874	14.1855	12.2322	9.37522	6.23989	7.07057	9.66041	45.9345	2.85134	1.51918	0.691335	0.590144	0.668657	0.919507
TBC1D9	ENSG00000109436	7.47314	2.99441	7.01244	0.12912	0.230462	0.0163379	0.0487487	0.0726995	0.0573999	0.0240921	0.0440416	0.043341	0.0465596	0.0264796	0.0215663	0.0574867	0.114467	0.0468501	0.00692096	0.0705054	0.0228275	0.0183215	0.0191926	0.0479323	4.3054	4.29339	1.00237	1.14766	1.31262	2.7123	11.2458	25.927	0.650732	0.0697469	1.74538	0.103672	0.699929	0.22366
UNC93B1	ENSG00000110057	41.9285	9.81085	24.7781	1.23104	1.06935	0.242303	0.353879	0.35264	0.0733162	0.440047	0.271894	0.367906	0.399771	0.136416	0.0168339	0.255771	0.083765	0.560733	1.05344	0.729202	1.01565	2.6028	1.76777	1.90813	7.61853	8.5116	1.03793	0.669079	1.95603	3.69772	3.06674	16.1639	1.09715	0.0408315	2.57993	0.0585994	7.41401	3.4224
MS4A6A	ENSG00000110077	69.3744	12.0952	76.5826	3.90374	3.00862	0.273078	2.07057	1.89162	0.100045	0.419267	0.212572	0.00798993	0.205999	0.218692	0.010602	0.398473	0.0316532	0.54508	0.0612423	0.251289	0.19358	3.40459	3.28341	0.15148	32.52	53.9769	5.59833	4.12257	6.7894	10.7948	17.6879	71.9696	3.60208	0.12215	6.47372	0.247797	1.66935	0.295732
PLEK	ENSG00000115956	69.7889	51.2271	57.9807	12.7846	12.5469	15.1205	5.19883	6.50334	6.71632	1.7621	2.37214	2.8999	0.507318	0.530163	0.249676	0.352339	0.643113	0.925251	0.325212	0.444135	0.291482	0.262018	0.379038	0.349738	86.8908	100.076	36.7119	37.2815	23.635	24.4993	37.8373	97.7451	5.62804	1.91477	8.92055	1.60679	19.2822	10.5648
CXorf21	ENSG00000120280	95.4205	48.2692	102.896	31.3038	31.1998	20.6566	19.9584	24.0549	13.4569	14.7877	8.95277	7.21994	5.27018	5.27634	4.62895	4.25413	3.36908	2.76827	3.96872	6.70074	4.62542	2.28906	1.72157	4.27756	133.619	219.196	68.7886	72.4943	48.006	31.3637	55.492	100.857	13.7448	11.1579	12.186	8.3488	13.1908	17.0109
TGFBI	ENSG00000120708	26.2186	16.0837	14.8596	0.186315	0.0530561	0.0677025	0.0833288	0.00806944	0.0567618	0.0149753	0.0435521	0	0	0.0740668	0.0558554	0.0982653	0	0.0728032	0	0.0730418	0.00886828	0.0474514	0.0596491	0.106407	3.32528	6.39052	0.707731	0.495805	1.2102	2.22288	9.51637	39.2898	1.46963	0.182898	4.4153	0.166658	1.36808	0.671149
EPX	ENSG00000121053	8.76996	22.2476	33.4136	1.49224	1.88565	0.835957	1.28423	2.04661	0.844288	4.1879	0.955094	0.775418	1.21262	1.39516	0.909626	1.19246	0.831052	0.788259	6.18759	0.999385	1.11277	0.937451	1.49958	2.25842	159.499	40.0088	1.08812	1.53111	3.58265	4.29673	0.560915	0.960377	3.30259	0.434034	7.38534	0.556165	1.2704	0.599929
PACSIN1	ENSG00000124507	23.1157	24.7056	16.2904	0.71202	1.50771	0.369985	0.566027	0.692746	0.483422	2.10695	2.03263	0.936879	2.57525	2.74096	1.57172	2.04506	1.65253	0.990229	0.32486	0.457224	0.296071	0.347012	0.126439	0.355244	0.107757	0.198719	0.215986	0.223525	0.504259	0.562209	3.70692	19.7338	0.980638	0.457689	0.630309	0.335602	0.614656	1.1813
LAMP5	ENSG00000125869	2.21137	3.94855	8.26015	0.153681	0.15516	0.0494982	0.221538	0.12586	0.126474	0	0	0.0492406	0	0	0.0435591	0	0.0433497	0.0157711	0.0209681	0	0	0.0185026	0	0	0.792895	1.04334	0.104718	0.216412	0.17125	0.0844248	12.9955	37.1254	0.0525732	0.0396205	0.175678	0.0108307	0.0165668	0
PLVAP	ENSG00000130300	0.658533	1.38693	1.96272	0.108173	0.090101	0.268273	0.0457409	0.182716	0	0	0.0281757	0	0	0	0	0	0	0	0.0162349	0.0275647	0	0	0	0.0160625	2.78065	0.754753	0.286163	1.17292	0.957612	0.0871561	6.94011	24.5417	0.0915874	0.0409023	0.0408064	0.00838585	0.012827	0.00904572
ACY3	ENSG00000132744	94.0441	462.925	70.4631	13.0169	16.6924	16.7882	1.32656	4.9985	5.78588	1.15463	0.520366	3.16854	0.29416	0.107547	0.175184	0.163438	0.029057	0.528562	0.309205	0.572718	0.185429	0.297652	0.181886	0.0278111	20.1542	17.7644	43.2135	18.7997	21.5545	39.3107	1.0552	4.20039	1.81483	0.212459	1.93119	0.0290391	1.04383	0.219269
CD180	ENSG00000134061	28.4699	21.5108	25.286	1.849	1.32071	3.71775	0.110261	0.549893	0.600861	0.0445845	0.0329305	0.0334193	0.228703	0.190566	0.184771	0.407806	0.463383	0.561946	0.128078	0.271826	0.0645401	0.0188364	0.0855054	0.0422395	18.9296	37.5091	17.4042	12.5825	9.24643	11.3069	17.6399	45.238	1.37818	0.255457	2.79598	0.356512	0.753332	0.333026
CD36	ENSG00000135218	6.70226	6.54646	10.3936	0.13366	0.139977	0.0581547	0.0520563	0.0712948	0.00398016	0.0073505	0.00610777	0.00413229	0.00789186	0.0161578	0.0328995	0.021924	0.0327413	0	0.0158369	0.0134445	0.00435293	0.00931647	0.0146392	0.0104458	4.41513	5.37617	1.64232	1.88515	1.5521	2.22468	11.5947	15.9692	0.747828	0.0764742	2.07876	0.163606	0.588092	0.147066
ENPP2	ENSG00000136960	4.6887	21.263	10.6628	0.251989	0.448484	14.3988	0.163929	0.400172	13.9794	0.472589	0.40391	5.98917	0.717601	0.749452	8.27958	0.63632	13.2718	1.14511	4.64497	1.05374	2.03902	1.54881	1.59556	3.54028	24.6763	24.7282	13.2156	21.3848	18.2069	12.6373	66.3559	115.427	21.5541	20.7116	25.5927	23.542	2.40577	1.37238
IRF8	ENSG00000140968	376.984	171.598	287.552	14.2819	10.0539	4.56269	2.71325	4.33838	0.577181	3.91786	3.2649	1.07099	1.36967	1.46445	0.346821	1.92787	0.572449	2.03976	2.75264	2.21237	1.51094	0.977337	1.27223	1.96601	95.5326	86.8962	27.8507	32.0858	40.1365	31.0085	47.7846	203.419	4.94142	0.954078	6.83688	0.736154	15.8673	5.98057
FGD2	ENSG00000146192	68.5882	30.2621	46.5307	1.99627	1.42727	0.445201	0.144914	0.424507	0.106645	0.250664	0.334743	0.171114	0.374852	0.255825	0.0801374	0.213612	0.172796	0.870441	0.0128586	0.251072	0.10603	0.0226933	0.320926	0.101777	20.7844	22.6928	3.23735	3.6806	10.9102	16.9644	9.95931	43.2775	3.15955	0.161981	7.17508	0.544637	8.24952	3.76139
GSN	ENSG00000148180	63.0647	42.7981	41.3107	4.41911	3.34795	1.35933	0.898099	1.91335	0.496179	0.744522	0.463986	0.402456	0.176781	0.275391	0.331098	0.375803	0.478316	0.440842	1.37788	0.820558	1.34814	2.00526	1.98655	1.13943	17.932	19.7415	4.71243	4.57762	11.6826	17.3334	9.27971	26.0853	4.18307	0.861383	9.68345	1.41813	6.39379	4.45166
MS4A3	ENSG00000149516	39.0562	10.7478	74.6172	0.852234	1.15077	0.0494982	0.17723	2.18681	0	1.44522	0.0485204	0.0328271	0.172406	0.208583	0.108898	0.139332	0.0650245	0.615073	0.0209681	0.231408	0.224769	0.0740104	0.251971	0.0622365	80.0824	147.781	1.10878	0.966639	1.86472	3.82726	0.369463	0.674014	2.69438	0.198103	3.39059	0.0541537	1.20937	0.151879
DAB2	ENSG00000153071	44.8108	24.9124	52.66	6.96891	8.78462	9.7333	4.03192	5.83062	8.33338	0.759998	0.505206	1.28176	0.28049	1.15377	0.325987	0.872722	0.423157	0.323293	0.040936	0.411232	0.0956392	0.0903063	0.157667	0.060752	14.994	10.4447	9.65884	10.5343	9.70795	8.52496	15.9941	35.6056	1.47115	0.571537	2.7438	1.55767	1.16975	0.950361
MCOLN2	ENSG00000153898	26.4119	12.1609	16.5305	0.35548	0.275435	0.107394	0.0524355	0.0465462	0.0467735	0.129571	0.129198	0	0.0834681	0.0854466	0.0644372	0.164892	0.0513019	0.410612	0.0496292	0.126396	0.0102308	0.0109484	0.0344069	0.294614	6.67882	7.69683	1.27573	1.41715	4.94276	3.21384	14.8946	43.4939	0.614397	0.0547034	0.769249	0.192264	1.49004	1.43792
EPHB1	ENSG00000154928	6.69427	2.9438	4.12943	0.341471	0.384032	0.387953	0.201051	0.209297	0.34727	0.108394	0.0900685	0.365622	0.218208	0.22338	0.11455	0.145486	0.147529	0.0683105	0.227052	0.13768	0.0320953	0.103039	0.197887	0.160458	0.173159	0.327505	0.7261	0.526707	1.53647	1.68036	12.027	26.1901	0.951519	2.11245	0.461992	0.465769	0.369035	0.444587
PIK3AP1	ENSG00000155629	137.225	63.494	97.3005	21.3088	15.4447	13.5989	3.52521	4.53699	2.15231	0.894087	1.40519	1.94161	0.213929	0.336922	0.426855	0.542494	0.409632	0.745143	1.55575	1.03416	1.02869	0.330253	0.474841	1.37224	38.1097	52.7574	41.2262	31.9673	17.2344	17.3244	31.1568	67.8858	3.05893	0.841228	5.61963	0.648184	18.5479	16.8419
NCF1	ENSG00000158517	43.5385	6.13605	39.0211	3.83949	3.41197	1.66936	1.25198	1.6778	0.713304	2.61468	1.14436	0.785452	1.07147	1.05299	0.476451	1.19064	1.06686	2.43663	2.03548	1.36293	2.03301	3.61758	2.35855	3.40372	0.722725	2.86344	2.78773	2.97862	2.8097	5.1174	7.37958	21.9677	1.00633	0.740341	3.48285	0.621952	2.08389	1.9967
RPS6KA4	ENSG00000162302	23.1307	7.65241	16.6741	1.6799	2.12073	1.17938	0.982047	1.61274	0.884766	0.914053	0.907387	0.845825	0.972688	1.35137	1.41198	1.36074	0.996848	1.38948	0.975965	1.52884	1.62868	1.52762	1.52507	1.54036	8.40795	5.59979	3.25624	3.30168	4.44933	5.05229	4.00544	15.2621	1.68961	0.958661	2.19999	1.52436	2.87327	2.23988
FCRL4	ENSG00000163518	1.88458	2.56482	2.08502	0.468815	1.10881	0.1494	0	0.360328	0.0168412	0	0.00646095	0	0.125223	0.00854608	0.0116006	0.0278301	0.0115448	0.0252008	0.14519	0.0568877	0.12893	0.00985519	0	0.0331495	0.447168	0.239326	0.410125	3.07384	0.729713	0.119914	28.4661	19.2796	0.0630056	0.0281378	0	0.0288443	0.62651	0.734292
DNASE1L3	ENSG00000163687	11.2621	4.04578	3.94146	1.46283	0.445773	0.421357	0.0282878	0.0903985	0.0201866	0.316883	0.201353	0	0.0300195	0.0102437	0.041715	0.0222389	0.0830288	0.0704825	0.0267739	0.0454587	0	0.0118128	0.024749	0.0529792	5.13166	1.77468	1.78547	3.76734	3.5351	3.10825	16.1322	46.0325	1.44329	0.741999	1.51417	0.663822	1.7875	0.559419
CPA3	ENSG00000163751	37.2346	44.8457	110.837	7.59252	9.6391	5.29436	0.734012	8.20981	0.409932	1.76647	0.275215	0.0354668	0.0338672	0.052005	0.188247	0.075268	0.140506	0.545257	0.271851	0.250016	0.0186802	0.0999521	0.188468	0.24655	262.891	192.462	11.0876	17.1775	19.5093	9.85106	0.225619	0.314903	1.43422	0.24257	2.71421	0.28084	0.715957	0.164092
CYBB	ENSG00000165168	204.868	66.0801	162.136	6.58615	4.32057	1.02622	0.601846	1.63312	0.203441	0.250474	0.629586	0.11969	0.981564	0.557475	0.224215	0.836728	0.185948	2.02273	0.29681	0.473404	0.111247	0.09524	0.282677	0.169076	65.3347	77.7903	19.8515	18.8196	16.5034	25.8929	59.699	173.4	15.5603	1.2803	31.0169	3.33571	9.78536	4.68066
RNASE2	ENSG00000169385	53.7847	63.5661	161.594	1.06939	1.71296	0.24287	0.608724	4.67794	0.325796	9.19703	0.107133	0.144964	0.415278	0.188943	0.51295	0.051274	0.701915	0.232149	6.17299	0.943286	0.865322	0.599186	0.970043	1.77116	515.966	331.552	3.98963	7.68784	25.3199	18.6409	0.614784	2.57421	11.2599	0.466569	32.2729	0.446398	4.14565	0.481525
RNASE3	ENSG00000169397	24.1323	10.919	71.3582	0.442236	1.4883	0.047479	0	3.48595	0.409437	6.00713	0.104717	0	0.225509	0.184683	0.250693	0.200472	0.0623719	0.226916	6.27518	1.74159	1.84089	0.425947	1.05972	2.08942	234.652	248.318	3.01339	3.36285	9.47254	17.4109	1.4792	2.93554	14.5612	0.798088	49.4918	0.155834	7.48463	0.235335
AZU1	ENSG00000172232	25.634	12.5435	74.1271	0.186315	0.258648	0.110017	0.0328265	0.734319	0.0702766	2.01168	0.0269608	0	0.139344	0.0356618	0.0968161	0.116132	0.192701	0.10516	0.186418	0.197822	0.307434	0	0.0861598	0.138329	115.034	106.96	0.492884	0.737541	2.96042	5.94211	0.357036	0.7288	4.84932	0.088062	8.90269	0.0481456	2.46707	0.155802
TLR10	ENSG00000174123	12.0731	19.6972	11.3248	0.735127	0.394707	0.311479	0.284747	0.265405	0.19685	0.123134	0.141294	0.046149	0.220339	0.180449	0.0787324	0.356774	0.0609419	0.658806	0.0505328	0.0714985	0.194452	0.0222955	0.0389259	0.124991	7.74336	9.49183	2.68946	3.15826	5.85435	6.69164	15.0335	29.5458	1.08751	0.148532	1.87699	0.0739553	0.645463	0.0985453
P2RY14	ENSG00000174944	43.7874	22.7778	36.1247	4.01243	2.35428	4.08818	2.2271	3.15986	3.45226	0.666787	0.888007	1.39671	0.362851	0.311217	1.04932	0.163463	0.108496	0.236831	0.682228	0.835339	0.173093	1.43556	1.46743	1.03844	3.4728	2.5541	4.67906	7.94399	3.08357	3.15187	7.57846	31.7894	1.26646	0.437967	0.813422	0.0406608	0.580486	1.30119
GAPT	ENSG00000175857	48.6676	40.4131	44.4987	23.6246	19.3809	15.3751	12.4475	7.3682	5.97931	1.98138	5.41424	1.71707	0.437234	2.19495	0.210316	2.13033	0.197676	0.406119	0.112489	3.5047	0.389576	0.109188	1.86127	0.0779062	37.1238	54.1261	34.6128	27.9568	11.5043	11.8061	18.9245	52.4406	1.27624	2.1468	1.49853	0.488076	1.79531	5.92293
BASP1	ENSG00000176788	43.3108	41.6081	31.3015	5.58189	4.52021	1.0787	1.99821	2.02855	0.459369	0.927888	0.638839	0.119232	0.412722	0.815872	0.177988	0.759105	0.236176	2.53475	0.55215	0.549558	1.36588	3.96501	1.61917	1.01723	55.4942	33.1654	7.09798	5.72494	15.118	22.717	5.74697	17.666	4.32029	0.299805	6.1256	0.885116	1.45918	0.084868
HLA-DQB1	ENSG00000179344	40.8246	69.9612	183.399	2.0115	19.1226	0.471611	0.703592	9.95979	0.468621	5.64083	0.487978	0.312771	4.2145	0.951207	0.714764	2.21256	1.65212	16.3788	0.288573	1.26259	2.45273	1.80208	0.964398	0.724753	440.47	254.567	32.6776	50.9222	69.234	68.6708	64.1796	228.469	28.0648	2.33489	47.7787	3.82963	28.0439	17.1671
CIITA	ENSG00000179583	51.2156	36.1322	24.6215	5.99212	4.87421	6.75497	5.327	3.48195	5.64939	2.6463	2.20699	2.39915	1.39549	1.00021	1.25305	1.22057	0.772518	1.14947	0.520612	0.55127	0.41313	0.503854	0.344112	0.520623	51.9579	31.122	9.47421	15.9213	15.8875	15.6198	10.4642	29.2727	3.55631	2.04502	4.59403	0.970113	2.32424	0.931044
CSF1R	ENSG00000182578	20.3059	16.4073	15.3694	0.438224	0.301281	0.450991	0.264719	0.451176	0.290446	0.196241	0.222852	0.235354	0.618035	0.603926	0.536761	1.04577	0.378783	0.268544	0.601325	0.614179	0.557821	0.6384	0.642699	0.734379	35.0833	64.1077	4.43015	1.70672	2.06335	17.3641	1.40361	6.38327	9.35832	0.633216	21.0262	2.56734	8.06189	3.35569
GAS6	ENSG00000183087	18.8092	11.0919	13.5657	0.73627	1.01592	0.96437	0.523605	0.889395	1.48451	0.783307	0.929822	1.11662	0.991175	0.584203	0.959959	0.61746	0.62305	1.04269	1.5872	1.15982	2.26965	1.86152	0.724297	2.52449	8.83376	9.36221	1.76478	3.53896	4.10219	3.85594	8.0499	26.4439	1.39789	1.39199	2.10413	2.335	1.98424	3.62698
PRG2	ENSG00000186652	6.88254	7.72101	19.9626	0.183191	0.726601	0.463592	0.331981	0.206287	0.533041	1.25786	0.0908867	0.830123	0.0293587	0.240437	0.36717	0.065248	0.609008	0.118167	2.94576	0.433466	0.129548	0.173292	0.471982	1.28237	90.4821	39.2725	0.634618	0.675625	1.78211	3.7954	0.150449	0.272982	1.47717	0.17317	4.27797	0.0608634	0.434452	0.0875368
LILRB4	ENSG00000186818	45.5164	11.0853	31.1988	0.694943	0.600637	0.0406963	0.0971429	0.413916	0.025996	0.0180034	0.124663	0	0.0773173	0.0725542	0.00895332	0.0572778	0.0445513	0.0388999	0.0172395	0.0365881	0	0	0.0637428	0.0170565	5.32384	5.11869	0.493791	1.04385	2.11196	2.09393	11.5562	21.1479	0.826667	0.141158	1.73326	0.609978	2.28829	0.259348
HLA-DRB1	ENSG00000196126	389.903	372.53	386.036	48.7341	48.2041	39.365	18.6273	22.4162	21.5713	15.4435	5.47211	8.39519	5.25309	3.38968	1.97195	8.4932	3.4085	19.1394	2.93099	6.19229	1.86756	4.02648	1.66254	5.66793	1208.77	698.772	139.118	238.179	243.035	190.741	180.858	480.917	65.054	10.636	102.19	19.0793	52.2097	35.7423
PRTN3	ENSG00000196415	416.471	241.134	1025.1	3.02879	4.45352	0.936014	1.49617	23.6833	0.320308	30.7601	0.589836	0.13302	0.285798	1.07277	0.706033	1.16448	0.790468	2.58823	0.849661	2.23606	1.99675	0.224926	1.25664	0.588448	1389.75	654.103	4.55536	8.3601	42.3683	28.6796	1.62731	2.87884	21.2768	1.60548	44.599	0.921645	9.29765	0.828474
SULF2	ENSG00000196562	31.3641	14.7554	25.3143	1.21095	0.915652	0.444244	0.724501	0.841387	0.501466	0.527661	0.903746	0.635657	1.39896	0.609541	0.955932	1.61237	2.56621	1.51821	2.52121	1.54945	1.15426	1.33758	1.80151	2.17307	10.9467	8.09526	1.2814	1.94761	2.7932	3.06197	14.2195	48.376	1.76456	0.725798	3.08429	2.11322	1.66813	1.5168
TCF4	ENSG00000196628	40.7846	31.1499	27.853	5.33689	4.8365	5.32697	3.57627	3.40681	3.89479	2.89059	3.10973	2.94743	2.99435	2.9835	3.69101	2.80812	2.8336	2.36495	1.50119	1.19585	1.03267	1.42629	1.49791	2.50865	8.5523	10.8897	6.37834	5.99374	4.27155	4.38004	15.9117	45.8255	3.05238	2.64748	3.16504	2.68314	0.485804	0.611855
TLR7	ENSG00000196664	36.0004	16.1128	34.0399	1.77529	1.67605	2.50021	2.89056	3.03888	12.313	6.43911	4.94741	9.12174	1.18465	0.761621	0.811166	0.635948	0.25326	0.65073	0.390473	0.136494	0.0883856	0.202682	0.219396	1.08323	1.82794	3.54828	1.52948	4.77813	8.79593	4.28495	27.6147	45.0315	12.6986	9.5772	5.86306	3.8282	0.308509	0.162106
HLA-DQA1	ENSG00000196735	28.1585	54.0794	96.9885	0.987751	8.35343	2.18552	0.480082	2.94052	0.75799	1.8625	0.364725	0.120045	2.11431	0.521548	0.460174	2.17962	0.440347	6.63882	0.630465	1.53335	0.28101	0.481152	0.378022	0.438325	351.582	122.278	16.7744	35.8414	58.2791	48.2537	67.8415	162.528	12.9665	2.10356	25.9401	4.6208	7.25648	6.1237
ELANE	ENSG00000197561	87.7139	60.4392	238.308	0.37746	1.49714	0.191044	0.285016	5.16131	0.0915265	25.2699	0.210679	0.1267	0	0.18578	0.336242	0.100831	0.209141	3.07395	0.323716	2.30157	2.96959	0.749835	0.785487	0.240209	369.872	681.133	3.94662	1.00232	7.93149	35.7345	0.619993	4.324	52.4781	1.7076	81.6372	0.209012	18.7668	0.518556
MPEG1	ENSG00000197629	454.509	240.302	432.716	6.34344	5.69064	0.991194	1.0737	2.59566	0.660685	0.679976	1.25676	0.128613	1.41917	1.29216	0.587831	1.52394	0.8492	1.87429	0.319477	1.1701	0.127954	0.322184	0.885946	0.505735	104.247	96.7426	14.5286	19.2375	33.282	29.2301	207.457	712.702	14.6015	1.47755	27.784	2.98923	6.92341	2.32933
FAM49A	ENSG00000197872	31.9713	10.5848	22.1245	5.97318	3.11249	2.17513	1.28009	1.11149	0.765724	0.388087	0.234125	0.424394	0.125572	0.0642741	0.0317262	0.21565	0.110508	0.206763	0.427618	0.18151	0.132227	0.471671	0.642327	0.747941	20.3655	12.877	7.46562	8.13334	8.20442	10.2587	12.2732	24.6719	2.1874	0.495387	2.64226	0.339207	11.6682	5.14386
CLEC4C	ENSG00000198178	39.4003	13.9949	29.7493	0.150895	0.152347	0	0.0145014	0.123578	0.0155226	0	0.214383	0	0	0.126031	0	0	0	0.0154851	0.0411759	0.0174779	0	0.0181671	0.0570927	0	0.320566	0.912261	0.145157	0.099161	0.224193	0.110525	9.44764	42.158	0.038715	0.0259347	0.431232	0	0.0162664	0
HLA-DRB5	ENSG00000198502	57.8591	76.7781	41.9999	9.08259	6.19375	6.10731	2.5267	2.39788	2.31124	1.24872	0.339579	1.27637	1.04817	0.424217	0.508095	1.73359	1.24727	1.71698	0.423943	1.02433	0.322685	0.172659	0.391881	0.806619	442.729	348.52	65.6154	94.8476	81.5589	85.7409	62.9826	209.172	25.4699	2.64968	47.9512	5.8788	15.7944	9.21228
HLA-DMA	ENSG00000204257	183.201	142.351	145.551	38.6531	43.1792	26.8519	28.2777	20.8093	16.4462	12.5776	11.2834	9.035	6.67695	6.68162	4.83026	3.61253	3.49288	9.00848	9.9028	8.60566	8.44152	8.26604	9.43219	15.2261	224.318	175.594	49.6921	52.2083	57.4705	62.0082	38.1119	132.566	16.8184	5.31014	27.5255	3.71538	25.4813	12.1164
HLA-DRA	ENSG00000204287	874.582	977.734	942.335	162.572	217.914	116.631	71.5852	96.9602	53.9072	33.0028	16.4713	23.8477	18.5743	9.03367	5.92739	13.7183	6.46069	45.9648	2.83818	9.61212	1.04567	2.50446	3.90739	4.45105	2268.06	1550.28	294.273	448.451	423.019	374.757	355.502	1043.01	118.249	18.1616	195.749	23.3471	50.7409	22.5262
IFI30	ENSG00000216490	17.8117	65.0874	16.1833	1.3085	2.1798	3.33786	0.829953	1.62082	1.12531	1.31255	1.31786	1.66025	0.822044	0.871583	0.611951	0.913472	0.243603	3.24961	0.432045	0.200061	0.0323869	0.138634	0.0726127	0.621756	109.178	133.039	13.5693	8.59395	45.1229	82.8662	15.3458	54.8693	32.227	4.20556	74.6011	10.4888	18.9918	9.30079
HLA-DPB1	ENSG00000223865	56.2959	69.7883	56.6093	10.0324	13.0024	6.34573	4.26714	4.78896	3.27743	2.97843	0.938745	2.23254	1.22766	0.496682	0.531193	1.11096	0.894619	3.47664	0.422891	1.21061	0.243284	0.425235	0.581816	0.846531	215.069	162.777	29.1951	43.1863	33.9044	43.3595	33.3995	147.018	17.6862	1.85212	28.4356	2.08785	8.45408	2.62476
HLA-DPA1	ENSG00000231389	193.801	385.862	328.327	35.7957	63.0034	39.4949	18.4907	35.169	23.5141	17.2103	5.34118	10.4912	6.00024	2.05111	1.73829	3.14531	2.6682	14.6675	1.63098	3.63608	0.84201	3.54169	2.50398	3.64829	822.157	400.28	79.7832	147.245	186.628	135.906	123.591	333.737	39.3733	6.71751	67.9206	9.05459	21.1111	11.15
LILRA4	ENSG00000239961	26.7389	7.085	23.5949	0.142258	0.263315	0.0840012	0.0187981	0	0	0	0.0154391	0	0.0199489	0.0204217	0.0277208	0.0886704	0.0551751	0	0	0	0	0	0.0493394	0	0.71237	0.649439	0.219528	0.605984	0.29062	0.21491	13.351	38.4423	0.0167287	0.0168096	0.290682	0.0413559	0.147602	0
HLA-DMB	ENSG00000242574	30.5981	29.8859	32.2368	9.61927	8.09087	4.82237	3.50548	2.53056	3.07011	1.00224	1.07074	0.965895	0.0614889	0.346205	0.170889	0.990753	0.425169	0.680598	1.11053	0.488843	0.474818	1.63325	0.45624	0.976655	36.1995	32.2825	8.50653	10.6976	8.13674	12.6965	13.959	46.9536	3.89303	0.673563	7.34013	0.573625	8.93669	3.98759
LYN	ENSG00000254087	52.402	35.7254	39.3564	16.675	14.5951	15.0057	3.92862	4.90999	2.20028	0.501333	0.394649	0.143392	0.712953	0.159504	0.216514	0.257087	0.215473	0.551116	0.347413	0.35928	0.682319	0.128199	0.198522	0.193735	31.4074	34.9749	25.2258	25.1864	11.6705	11.4363	12.4172	38.6663	3.45654	0.286454	4.45079	0.460046	10.4605	8.17574
SPIB	ENSG00000269404	24.4396	7.8015	19.757	0.427078	0.510537	0.0315229	0.122275	0	0.0201363	0.00929683	0.0772505	0	0	0.0817451	0.0138703	0.0998253	0.0690181	0.190832	0.0534142	0.102027	0.121122	0.10605	0.0864055	0	2.04952	3.01671	0.729665	1.35065	0.66648	0.465971	11.3656	33.6552	0.301331	0.0168215	0.604155	0.0275902	1.17111	1.14581
CD44	ENSG00000026508	71.8623	89.071	64.5638	33.8925	32.0194	14.0952	8.72863	11.6491	3.27754	16.6084	19.6323	9.78744	5.92059	7.28536	5.10162	22.6392	22.5919	54.6508	148.569	61.5327	112.424	92.4581	67.9495	142.242	130.544	111.847	61.0375	44.3277	34.9827	44.1864	33.4321	50.5171	13.2453	17.783	36.2238	16.3561	120.611	112.605
IFNGR1	ENSG00000027697	47.6233	26.7676	47.7373	20.508	21.3111	9.38939	18.8832	20.9516	8.736	11.8866	8.05126	5.81383	12.1619	9.5147	6.47509	12.0695	8.94546	14.8883	9.56825	14.2008	11.6692	16.9651	18.4417	11.3754	24.9876	26.955	13.1438	12.607	12.9129	16.9277	41.6745	64.5732	12.3517	8.10569	16.0145	10.7602	18.4854	13.0236
HERPUD1	ENSG00000051108	63.3531	39.9499	79.9535	31.4712	36.8433	8.08043	41.0369	37.0053	8.20349	13.227	9.53911	9.54042	13.6022	10.9154	7.09629	10.7014	6.65893	14.3373	13.3897	17.3101	22.925	18.8672	17.5618	12.2253	25.4216	29.4086	12.3613	13.1013	16.4368	21.8334	32.8249	96.6516	18.5769	8.46674	21.783	10.4016	34.3362	39.5815
OPN3	ENSG00000054277	16.3202	11.7789	29.3636	6.03692	7.52836	9.12326	6.43588	8.52636	4.45767	4.33	3.28701	4.92857	2.52533	1.52761	1.27607	3.57153	2.46049	5.25543	4.83732	3.19401	5.25504	8.40155	5.96198	10.2556	10.1907	10.7367	8.30092	10.4607	7.31613	4.12205	26.1763	32.4196	6.30493	6.77067	3.21657	6.46474	5.58123	3.97871
CNN2	ENSG00000064666	56.0509	38.5599	52.9714	29.0091	38.9536	11.0983	13.448	24.8309	7.47793	14.9677	8.94397	6.25667	9.75763	7.93533	4.72677	18.3178	12.137	35.1711	75.4652	36.2425	79.7864	99.8231	60.819	86.7712	79.5405	56.0682	38.2165	42.11	47.9133	40.2077	22.8841	37.5583	20.6712	12.0897	41.3409	20.8086	122.303	105.42
KLF6	ENSG00000067082	49.0929	29.7851	57.9068	24.1405	32.1295	13.8561	21.8372	27.9912	20.4247	18.0716	18.794	12.8286	20.9027	23.5404	24.0669	17.8452	20.7582	20.0583	12.1608	14.8848	25.0974	37.2999	21.9123	17.4282	16.3588	34.5758	37.8784	19.8602	23.8463	30.8185	39.5691	69.2108	36.8869	43.0565	37.2392	51.0965	95.7981	64.6692
PTPN18	ENSG00000072135	38.5781	12.6805	41.9201	2.37838	2.33795	2.72945	3.67904	3.60881	4.93407	10.3828	11.4041	10.0322	9.47425	10.7945	9.26918	10.7625	8.34905	12.0741	14.1975	13.7306	15.224	19.1035	17.2249	16.0121	27.0722	21.2121	7.79962	6.59116	10.2392	11.8279	10.3977	16.9248	11.2632	8.78354	11.8191	9.10955	21.6858	18.5909
CYTH4	ENSG00000100055	41.0926	24.9517	25.6165	5.13821	2.9422	2.06789	1.89656	1.30913	0.511591	3.57673	2.54211	1.02857	5.09606	5.57948	5.15727	16.3265	13.7274	13.2935	20.3344	25.5099	19.2629	16.6034	17.1937	15.4086	7.37084	6.42317	7.73295	7.885	3.45011	5.08817	9.58781	25.0019	3.91564	1.98085	11.3248	6.7816	22.8482	23.3139
RASSF2	ENSG00000101265	51.126	34.2899	46.035	15.0024	14.4646	6.85206	4.53909	6.67155	2.29337	5.15139	4.08403	2.13739	7.14878	6.11116	3.98973	13.796	11.0488	26.3367	31.0612	19.9314	30.2205	26.0106	25.168	25.1114	48.9772	45.2028	24.6921	23.7571	20.5608	22.0638	22.5223	57.9035	8.76165	4.6025	17.2941	8.22121	32.2372	29.8521
PLP2	ENSG00000102007	513.855	203.226	396.287	60.9923	70.7108	34.508	53.7536	51.0693	21.5124	66.5336	61.3646	26.9092	99.8457	106.083	83.5532	94.716	69.5975	64.9353	51.417	50.6954	53.5333	45.5878	41.7178	46.0609	150.091	86.7382	59.3668	67.2423	118.809	124.635	52.2571	129.828	95.5182	59.4191	130.101	111.612	92.5781	102.746
COTL1	ENSG00000103187	54.1618	57.016	62.4915	11.0851	11.2308	7.92256	3.71528	3.72114	3.089	3.99561	2.1782	2.37608	2.4549	1.28193	1.0165	10.1678	13.8197	26.6235	100.119	31.683	55.6804	76.8423	48.7422	99.3023	89.5949	56.1415	12.5622	18.7629	34.6348	46.0148	10.2293	30.8814	6.8309	1.45218	14.2724	2.6046	56.3527	49.2688
SLC7A5	ENSG00000103257	41.0809	14.4503	36.9469	3.28362	2.49942	2.48689	3.24483	2.50527	2.14055	6.99256	8.56833	10.4898	1.77512	3.38163	2.40179	3.2777	3.16545	3.24336	6.83871	9.68616	3.23915	4.10446	3.56513	5.60014	20.4413	13.995	8.42432	11.1678	17.0459	18.105	12.4959	19.9491	22.7932	6.24739	19.1564	3.54165	13.769	14.0477
PYCARD	ENSG00000103490	22.0641	35.0386	35.1095	7.96676	8.35967	5.16806	4.68541	7.45493	3.74566	7.50365	6.42988	6.12985	9.25215	7.92509	5.77241	5.2455	8.26883	8.16989	1.59985	6.9338	3.12442	6.53853	4.98139	4.08211	59.3108	31.194	14.9161	15.1794	25.8267	22.6018	7.16029	18.7271	9.81707	8.06133	12.9102	15.7881	23.4843	17.1712
ABI3	ENSG00000108798	23.7255	10.0372	9.78287	4.14406	4.03437	2.58072	1.89116	1.70851	1.31967	4.48387	2.94918	3.59155	1.57506	2.14553	3.21245	2.54068	3.65372	4.12839	22.669	6.75145	16.5765	12.7158	7.00579	14.3245	11.8941	8.71479	5.65613	5.77607	12.2594	15.5086	8.25369	11.6039	4.05831	4.13144	6.7201	2.3875	45.7431	34.7391
NFKB1	ENSG00000109320	37.0325	36.3582	31.3998	14.886	13.071	11.3158	8.52127	8.96192	5.44293	6.21011	9.56206	6.97237	3.881	3.05314	4.88825	10.0646	10.4764	18.8239	37.4701	33.3133	27.491	24.3637	21.0359	36.3826	43.9066	39.7916	24.9478	30.0847	22.1771	20.3645	21.5488	31.2254	5.74351	8.19175	9.92169	4.34982	51.1314	63.1706
SELPLG	ENSG00000110876	40.3947	35.2444	42.114	22.4119	24.3724	27.4374	16.4806	24.5983	28.8591	26.5953	26.9834	29.0095	10.5073	15.5642	12.4993	14.3043	12.5178	12.644	44.2399	18.2618	39.4775	30.1511	17.8736	31.0515	27.6696	26.4834	25.8412	23.7721	35.0242	45.695	47.0852	60.2423	61.4879	53.7841	65.2346	45.9857	87.6004	97.5641
NEK6	ENSG00000119408	26.5002	32.2545	22.698	5.07724	4.68881	5.71913	1.93707	2.1064	2.80167	1.30492	1.35419	1.85802	2.37378	1.8288	3.10306	3.23606	3.16429	2.72103	3.11841	1.9386	1.63327	2.60729	2.92797	4.98831	11.2574	17.2923	8.74031	5.84569	6.93718	6.44816	9.02304	18.1324	3.42712	1.90228	5.88375	2.65501	10.9353	12.8375
SRGN	ENSG00000122862	296.284	157.701	660.276	107.149	129.634	43.8296	96.8042	134.26	35.9099	81.867	61.8577	35.2288	96.0928	86.531	35.2167	179.671	52.7797	280.109	82.5418	456.472	272.61	509.912	440.198	78.5704	1170.35	2498.78	91.7378	76.443	97.4904	95.8832	79.9069	158.47	94.5808	42.7099	170.354	70.7118	241.808	226.486
ADGRE5	ENSG00000123146	77.1624	61.1206	86.6204	62.1322	73.4143	45.4143	69.0721	74.9763	43.4181	53.4802	45.9622	21.0837	43.0534	48.2298	33.993	39.1002	29.8298	47.7664	63.367	71.5842	90.5674	53.1598	45.8297	36.3342	38.5929	36.9077	49.0983	44.7955	60.7287	59.0329	44.3933	67.4248	36.0963	40.389	47.3688	36.7225	207.27	183.677
OPTN	ENSG00000123240	3.62485	5.42461	1.66186	7.37613	8.66875	6.99759	7.44782	6.8553	6.42908	2.73482	4.39374	4.38397	8.76314	8.36436	8.60367	7.91467	10.1199	7.8679	7.71699	8.3702	8.40297	10.3374	7.92238	14.3566	8.09836	8.78489	8.19568	11.6204	7.91181	5.28374	13.8858	14.3999	11.4542	13.2705	14.916	16.3042	37.9866	47.5495
PREX1	ENSG00000124126	52.521	42.8399	41.0552	13.2423	14.8616	11.41	5.865	6.3461	5.53311	1.64211	1.07044	2.19055	0.42262	0.423898	0.0593203	0.825401	0.997693	5.63573	8.75501	2.77808	12.2816	13.5512	11.1125	11.8206	22.0151	22.9225	11.3248	11.16	13.0859	13.5131	10.4042	26.3957	4.18479	0.938845	8.6463	1.03248	70.0209	54.3624
ACTN4	ENSG00000130402	78.8932	52.3226	65.6161	25.3913	27.1084	23.6242	10.6554	12.5921	11.2693	11.5222	10.9804	11.2412	5.32201	7.26861	6.92091	5.47719	4.55315	8.04579	11.016	7.82254	18.9633	24.1269	15.2664	18.114	66.2572	63.1243	48.7739	45.265	34.6127	42.1563	23.1521	42.8499	13.8642	11.879	13.1006	5.19149	54.9667	56.2305
PTPRE	ENSG00000132334	60.3101	29.5253	31.6876	12.3998	7.80585	8.35463	4.26455	4.4249	4.05438	3.34754	5.02672	3.52955	4.90703	5.69162	3.85277	15.2377	11.3354	14.145	14.5965	16.9191	13.1607	13.3131	17.8465	13.6503	27.5932	28.12	13.3932	11.414	11.2644	13.4267	18.993	56.0652	8.13759	6.65341	15.3084	11.4576	20.2159	16.2493
ST6GALNAC4	ENSG00000136840	37.3727	17.1997	25.1303	3.51388	2.73281	3.03388	0.671129	2.16133	2.7065	4.85948	4.14045	3.1742	2.89854	3.7133	2.99208	3.33135	5.1537	4.79993	7.82196	4.28895	7.45477	4.2039	2.47841	3.37618	5.48748	4.38615	3.07904	4.40624	4.56451	6.72107	6.39979	19.6743	6.68083	3.19606	14.0353	9.43119	10.5569	8.16088
DUSP6	ENSG00000139318	25.8605	36.846	13.323	5.23228	3.64051	8.24631	3.23316	2.70224	5.22854	3.96269	1.90374	3.85847	2.25924	0.983475	0.938893	8.9393	9.92778	13.0026	3.61566	8.47699	5.52025	12.3134	10.8883	8.83137	11.5926	28.7008	20.7044	10.8161	12.2143	15.5056	15.1914	15.6446	2.84182	2.9712	5.56164	1.96245	7.27566	7.60972
SLC15A4	ENSG00000139370	72.1704	35.2689	50.8026	19.4424	19.1249	16.1801	11.2181	15.7907	14.0773	7.36572	7.62584	9.99592	11.1395	7.49718	19.3049	9.94528	19.1092	12.1288	12.7555	9.94732	12.9568	17.4795	16.4966	16.1654	14.8665	16.2587	18.6359	16.3986	14.414	14.1993	26.102	67.614	12.1224	7.84597	9.61469	12.8467	21.6952	14.0795
ARHGDIA	ENSG00000141522	24.9211	18.6666	27.7605	3.35097	4.31664	3.56523	3.2871	6.2211	4.7313	10.7407	9.29179	8.95536	6.02837	5.99791	8.6123	8.12894	7.89178	6.93498	8.35941	7.98127	4.14701	6.43692	6.28227	5.84997	24.2718	5.3729	3.86003	9.96047	20.1878	17.9995	4.13056	6.53423	9.72712	6.69207	10.7429	6.3657	15.9479	8.12886
SLC20A1	ENSG00000144136	60.0756	28.1992	38.6328	21.7566	14.6495	32.4195	24.3413	10.1994	28.4316	16.1646	24.042	40.1984	21.3808	29.2368	49.9631	19.3268	24.547	18.7086	41.5292	22.9026	28.5862	37.7813	40.4351	47.1469	50.4772	46.0001	36.085	32.8295	40.5551	44.8546	65.3423	148.477	40.0724	39.4746	29.9564	17.1703	53.3391	46.0728
NFKBIZ	ENSG00000144802	29.5726	11.729	27.5946	9.47868	12.1053	6.27201	7.64078	6.31083	2.63853	3.09174	3.17067	1.37266	3.67125	3.39813	2.36548	2.78067	2.36196	4.94458	3.97019	3.84732	9.92763	23.6393	17.7392	12.9557	21.6248	39.2807	14.9149	11.1882	9.52706	15.7714	10.1133	29.3545	3.52116	1.30052	4.47754	1.78018	22.9653	13.4545
UGCG	ENSG00000148154	181.866	62.933	160.122	7.43275	7.12522	3.58014	8.72202	10.3947	5.53858	7.43402	8.71906	6.03246	16.4656	12.5394	10.5446	26.3002	18.45	32.0594	21.9404	19.8666	27.756	29.5222	29.8272	27.0089	20.2914	15.5412	6.9149	8.09789	8.54927	15.4162	30.2955	93.4694	17.3985	11.5917	21.827	23.1037	29.1276	41.9451
CCDC50	ENSG00000152492	42.6354	22.288	32.7265	9.32316	7.74773	7.22237	6.68098	5.9033	5.45704	5.34899	5.31463	4.76465	3.10539	3.49401	2.7183	3.36355	2.74431	4.43597	3.56638	7.99878	5.38967	6.92049	5.15661	6.82843	7.87376	9.70338	8.705	9.86474	7.05973	5.91404	25.3749	57.1175	2.88322	4.06396	2.58329	1.89857	7.67667	7.4031
MX1	ENSG00000157601	86.2244	43.8367	60.4362	17.9784	14.6717	9.58262	14.2685	12.7307	16.7739	10.3323	12.3287	16.3835	12.5334	12.0725	13.8764	12.5535	15.4913	15.4347	35.398	19.9978	23.8679	37.2744	29.537	68.5157	4.34627	47.8713	10.8929	9.88628	11.2985	11.4532	15.8393	45.1069	20.0235	8.03096	10.1042	5.2576	9.77253	22.4625
ADGRG5	ENSG00000159618	39.6241	23.35	32.0111	12.0894	9.60556	5.89994	2.47003	3.09631	1.25626	1.03188	0.498761	0.447397	0.963053	0.444758	0.120745	2.02768	0.590808	1.85798	5.42483	3.93921	7.62043	6.77867	6.53683	4.49505	8.61916	7.27252	15.1172	13.6241	8.84349	10.167	10.5976	31.3664	1.45124	0.20135	2.22385	0.250188	11.0367	8.32834
ZYX	ENSG00000159840	35.5912	22.7164	35.473	12.8963	18.8107	7.344	6.74152	12.9901	6.40398	7.33504	3.36996	4.54037	1.74173	1.14075	0.936892	3.28819	2.84896	6.6335	23.7899	17.4842	20.2158	16.5487	11.7307	17.9721	49.9173	42.7703	16.6423	14.6795	16.4613	20.8487	8.05218	21.1252	5.33976	2.4224	10.0552	2.05128	34.6825	28.5417
JAML	ENSG00000160593	81.6307	62.7425	44.1459	4.1381	6.55559	3.32662	1.58103	2.41774	1.30821	2.90494	1.95973	1.47679	1.90427	1.8335	2.27427	9.1963	21.8647	23.8431	81.4399	47.9425	85.5603	26.1621	23.269	37.0858	50.8885	56.6823	9.83456	8.16757	20.6315	30.7907	33.0627	113.619	7.02627	2.66277	14.272	3.47116	35.3169	28.8495
DUSP7	ENSG00000164086	22.3668	21.1938	30.6056	5.02107	6.81882	6.31658	4.01295	5.78044	6.41288	7.12655	5.19706	8.9564	5.55231	4.28742	4.30891	4.88329	4.6641	6.05802	7.9533	3.87045	6.27493	9.40106	6.06944	8.56179	14.1309	10.0699	7.17759	7.66876	12.8763	14.4522	7.82647	12.9651	6.06595	5.44205	8.23774	5.44042	11.4876	9.88719
CTSB	ENSG00000164733	54.5246	16.4554	53.0333	10.7107	13.2168	7.31546	6.95447	9.17948	7.10381	4.33646	4.47188	4.67133	5.85944	6.30636	5.40745	7.40579	6.80975	8.13001	6.28853	5.9851	6.84509	23.2428	14.3865	18.4177	8.19194	12.4909	8.81834	9.27144	13.1953	18.1064	9.60606	24.1218	8.19047	5.26628	17.643	7.77217	8.9313	8.7111
SERPINB8	ENSG00000166401	20.3143	11.4177	26.8929	4.49903	3.99806	2.36848	2.46084	2.53061	2.1529	2.32944	2.42145	2.70327	0.713137	1.54234	1.51437	4.20781	4.38932	3.05227	7.17555	9.7876	4.43761	6.1006	8.60162	8.01669	30.6419	33.2993	4.87128	4.78007	6.20668	3.96758	7.54573	10.5125	3.31017	1.71387	3.35496	0.707966	5.57379	4.29754
CDK2AP2	ENSG00000167797	59.9535	31.9706	66.3864	8.26968	11.3347	12.5327	11.3348	10.1444	15.4777	23.6392	24.8979	25.8955	15.8737	18.6152	22.9893	9.87792	14.7566	14.2689	17.744	13.5612	9.37808	14.5749	9.85868	13.0033	41.0263	23.8846	13.7805	18.0376	43.3383	32.2382	29.8987	36.7554	30.897	33.2459	35.7825	27.6058	46.0291	43.4642
ABHD15	ENSG00000168792	31.018	11.5336	22.3285	4.81575	4.81403	2.80717	3.75288	5.17957	2.21818	3.64491	2.41222	2.47523	4.10383	4.85697	2.71899	5.41651	3.7356	4.23398	4.04237	6.21445	6.37998	3.60793	2.91223	2.49822	7.07657	9.98705	4.52219	3.82544	3.03764	5.73622	5.93635	23.9594	6.694	3.39236	9.83054	5.19312	12.6747	10.7066
RNASE6	ENSG00000169413	373.139	131.627	332.896	49.966	75.6137	46.4627	58.9492	64.9451	44.1022	22.9705	19.5525	16.1025	3.04519	9.15967	2.66433	28.7003	27.295	32.8738	3.3195	4.91022	1.70038	33.1529	86.6139	33.1411	51.0898	55.2403	35.1066	42.2546	45.0934	39.5562	72.2458	207.466	12.642	5.7972	26.5898	3.66308	5.48384	1.37315
GPR183	ENSG00000169508	47.2259	33.0743	58.4455	6.64298	5.52153	6.19062	2.26317	3.17301	6.14543	1.82576	2.93849	4.43849	3.09044	2.2417	7.04291	6.86832	9.47565	5.36649	17.601	4.95397	4.26637	58.6649	46.189	56.0057	28.343	24.5068	24.7917	27.2611	16.3581	13.6028	47.8006	74.6503	5.70147	7.03852	5.81951	4.19796	14.5037	7.37164
C11orf24	ENSG00000171067	39.7296	15.884	42.2075	7.05633	7.60973	5.43785	3.519	4.11889	2.96609	3.35329	3.34017	3.66491	5.19913	3.65126	4.38142	5.20585	5.76742	7.21168	7.38931	10.9207	9.892	10.8762	7.52181	6.0973	16.8247	15.0054	8.37116	9.93193	9.08093	9.7366	11.1385	23.9112	6.77891	6.76457	8.13353	8.77715	9.83281	10.8346
PIK3CD	ENSG00000171608	33.8924	36.3327	32.7954	12.2886	17.4614	17.9173	9.35801	14.3441	26.0795	7.12241	4.83743	15.3815	6.31833	4.2889	4.97956	9.90385	14.5584	14.4428	46.111	19.5176	34.6041	34.2548	17.7139	36.4817	34.8771	25.8541	22.0517	24.7106	25.2135	27.7913	34.5551	51.7321	19.3476	13.2917	21.4092	12.8405	64.9912	69.6629
CYSLTR1	ENSG00000173198	32.2634	27.0388	33.7975	22.8572	20.4617	9.45205	13.3678	10.5047	2.9781	7.74132	6.28383	3.219	3.22549	3.19844	0.688478	3.32581	0.433473	5.68746	1.78558	5.06429	4.53975	26.5707	15.9677	14.1329	17.4718	23.0717	16.9567	17.0514	7.16878	9.18637	13.9694	27.958	3.63753	3.13539	6.61874	1.52321	17.3461	20.8323
TP53I11	ENSG00000175274	20.2669	16.1972	12.2766	2.92171	2.96298	2.94018	1.72267	1.69601	2.05819	3.82253	3.12267	2.83786	3.78552	4.51797	5.95316	4.89909	5.51595	3.37248	4.11942	3.98473	3.33568	3.64049	3.38541	7.64419	3.86032	2.80393	1.96496	2.59646	3.31227	3.53938	5.04845	7.53329	3.52674	3.62159	3.02708	3.72289	3.5475	4.39436
IFITM2	ENSG00000185201	101.889	121.386	100.366	49.1234	44.741	60.5045	21.3523	16.0093	18.5725	7.57849	18.9669	18.3998	1.13459	4.38046	1.44148	18.3354	9.95221	17.1251	67.7844	55.5933	44.1642	63.2964	76.9695	114.006	82.061	109.865	90.2788	56.9648	75.7975	87.5984	28.3402	46.4936	16.5008	19.3667	53.6309	19.713	284.227	229.218
IRF7	ENSG00000185507	74.8422	29.0005	66.5115	5.57899	7.36875	1.98579	2.87233	4.97825	1.86493	1.7686	1.22788	1.05968	3.1606	2.31474	0.954774	3.35943	2.60869	6.93889	8.59037	8.62636	12.2513	15.544	12.5599	13.9227	5.1426	16.6017	5.37622	4.16282	4.03421	6.41511	13.5974	57.5704	2.19995	1.3053	4.92889	2.38263	7.47383	7.51479
S100A6	ENSG00000197956	12.3663	3.92218	8.33575	0.265881	0.344497	0.251199	0.28107	0.269463	0.210605	4.44505	3.99364	2.6551	4.62329	3.54203	4.22774	4.93863	6.55861	6.99321	9.77654	4.43778	6.61375	16.6201	7.67235	14.0945	10.3851	8.42057	0.844044	0.933529	4.12811	6.15894	4.73842	7.45357	7.0036	8.09307	21.6312	17.1285	14.6605	19.1655
CARD11	ENSG00000198286	37.945	19.3358	23.9006	5.32622	5.02599	6.15952	2.52625	3.20986	3.3298	4.39703	3.81365	4.03446	8.53892	5.80638	8.4563	15.3702	18.0036	18.079	26.9132	21.1178	21.3862	23.0164	26.7272	27.2751	3.49331	5.53206	7.24279	6.18536	3.73158	4.77647	11.3933	34.4194	6.22431	5.17425	10.6294	10.0249	29.9909	23.8777
TPM2	ENSG00000198467	17.5606	20.5592	9.47	9.34314	11.7396	10.7278	11.43	8.08816	12.0502	3.68227	3.67666	5.94517	7.56221	4.94042	3.90698	9.19334	10.5026	11.7068	12.8839	7.24282	12.0617	30.241	32.0252	26.1074	2.5859	17.3935	9.95778	2.17163	4.65574	13.7908	19.6192	72.5933	11.7616	2.65961	12.9318	4.04957	6.28533	1.95928
SFMBT2	ENSG00000198879	28.5373	13.548	22.9143	6.41669	4.9488	6.97146	3.3073	3.15247	4.14106	2.29221	2.27695	3.4178	1.05433	0.973391	1.3485	2.17537	1.73264	5.12443	29.8825	7.18775	17.7855	19.5117	16.9048	26.1301	10.5554	13.7029	11.2869	10.2973	5.3406	7.87853	11.3705	26.5398	5.96382	2.91974	4.58915	1.24457	27.8607	22.2909
NAGA	ENSG00000198951	22.3384	13.661	16.2085	3.23612	4.08407	3.64805	3.66131	3.31284	3.4652	5.12796	3.4831	3.75475	4.10297	3.95451	4.79465	2.3255	2.4999	3.03416	3.26132	2.83681	2.99538	3.64822	2.44884	3.61389	26.6738	28.4064	6.19075	6.09678	10.199	10.8551	6.44225	18.0114	5.49122	3.51418	6.22997	3.34325	5.06628	4.5736
HSPA1A	ENSG00000204389	19.5238	30.0357	15.5333	10.6902	17.0007	11.0667	10.836	15.5808	9.37878	8.20076	4.87574	6.2398	1.63191	3.06923	2.21496	3.16294	3.41144	3.36057	7.9205	5.25851	5.19138	13.9335	9.90278	17.431	34.6715	33.9675	22.985	24.8386	24.5114	20.3064	12.3302	15.8354	19.7635	8.02677	25.9913	5.42871	42.0003	29.9867
HLA-A	ENSG00000206503	192.736	112.42	305.885	70.5094	119.794	43.2171	43.2484	64.8027	19.9226	49.8426	34.9519	17.308	68.9255	50.5208	25.8585	58.5735	31.7162	144.474	186.022	170.635	402.472	451.834	250.411	218.508	269.971	264.397	100.412	114.622	86.0386	94.1546	58.1781	114.465	65.8414	43.476	120.665	47.7049	418.968	370.766
CRIP1	ENSG00000213145	6.73333	3.90077	7.2625	0.498361	0.386834	0.360724	0.611803	0.488781	1.07329	2.31809	1.47953	1.81312	2.57899	2.73243	5.96457	2.38485	3.09265	2.23213	3.86041	1.41331	3.46175	7.72846	3.56845	6.63623	1.82473	2.46244	1.22623	0.830066	4.16001	5.79635	3.71529	7.90245	11.3881	5.63801	8.89454	5.15955	10.7134	9.23559
LTB	ENSG00000227507	41.2785	277.284	28.5755	21.0566	25.4062	26.912	10.5983	12.7991	18.7709	16.8369	8.19536	13.1891	182.805	78.6077	101.871	103.257	190.805	119.131	101.01	36.4709	49.1105	44.6773	27.1589	104.499	69.2074	22.6362	66.1204	109.357	167.389	157.449	108.144	187.053	157.264	141.419	347.227	360.462	330.289	546.763
HLA-B	ENSG00000234745	394.493	300.524	393.408	60.0781	74.4323	49.3275	30.3167	31.9169	12.0964	13.7215	8.95412	9.59119	11.6636	8.91095	7.39677	22.0247	23.9889	80.957	337.042	168.935	332.683	343.875	256.49	377.996	298.137	321.249	87.8035	96.7288	72.1486	71.709	60.7649	179.251	34.8827	17.4399	96.0061	12.29	574.605	459.586
FGR	ENSG00000000938	11.8917	7.61779	10.7621	6.99562	3.17462	2.07539	2.06317	1.00849	1.48187	2.1717	2.1053	1.39955	1.37434	2.28018	3.89859	1.4956	3.65702	0.495944	0.836895	1.15182	0.700543	0.0335677	0.304752	0.200729	28.8636	31.05	7.17087	6.03758	10.08	14.2613	26.1217	55.7643	13.0669	12.5471	20.0898	10.3486	56.9655	27.2856
CYP51A1	ENSG00000001630	11.6972	28.2173	16.2942	6.3003	7.82009	19.115	4.15804	4.978	11.7771	6.31032	5.49278	22.2666	2.46011	3.30793	6.05031	2.72288	3.88814	3.69355	7.94068	5.13346	4.79233	7.84827	6.72443	9.22606	96.1684	120.537	76.2178	57.306	64.4971	52.9008	46.8856	56.6189	13.2212	18.1467	9.61835	6.34133	30.1104	34.3399
RUNX3	ENSG00000020633	27.9864	35.797	25.2679	16.0223	18.9671	10.705	4.90953	7.27252	2.66337	3.07117	2.78121	3.50704	0.689096	0.8241	0.966514	2.25427	2.03061	5.54068	23.2368	16.0255	27.5935	6.99449	3.49628	9.24035	39.9584	20.7407	33.3675	38.16	37.4975	34.4241	11.8743	19.4989	4.36366	5.0251	11.4631	2.91498	88.9369	78.3352
SLAMF7	ENSG00000026751	10.2025	13.8866	6.66795	0.222401	0.106234	0.00847254	0.00758406	0.0323149	0.0405908	0.0599699	0.049831	0	0.160967	0.00823911	0.0559196	0.2057	0.0890412	0.461617	0.452225	0.191955	0.142056	0.0380048	0.0597177	0.0639176	9.91545	17.7779	4.80798	3.4524	6.65396	11.5173	12.5794	72.047	4.11699	0.26449	6.42308	0.222466	70.3114	19.8817
TSPAN32	ENSG00000064201	20.5627	23.2384	11.257	13.0938	5.29039	6.63544	4.70004	1.15537	5.04946	0.476473	0.749415	2.90823	0.0730808	2.48753	4.36677	6.4358	12.0267	0.367684	16.4252	14.027	7.13475	0.668616	9.15048	10.8097	22.8167	27.0052	13.6933	11.083	6.2327	9.77569	0.243427	2.67559	5.05593	0.431061	19.5775	0.606013	88.9303	62.5509
RASSF1	ENSG00000068028	12.8675	11.8963	12.787	7.67154	8.99699	8.00168	5.83905	5.37676	6.22248	6.50249	4.95554	6.34496	2.93301	3.29856	4.68801	3.56526	3.18014	4.15678	4.73442	5.84898	9.03823	3.93389	4.68288	3.6088	19.9831	22.9696	13.1454	11.8262	12.6381	13.178	8.51009	13.0276	8.72971	5.81313	13.0421	4.00603	62.8629	42.7404
CST7	ENSG00000077984	28.2321	10.2471	47.9099	0.730565	0.793715	0.450144	0.402939	2.78993	0.790745	3.88317	0.46883	1.86584	1.85296	1.0214	0.643716	1.97985	4.18868	3.29877	2.76497	7.16325	4.20609	1.00959	3.39312	2.31112	176.203	215.651	4.50953	6.33066	15.2276	20.8578	2.51996	8.94588	22.5906	2.01176	48.8879	4.06298	193.938	99.1816
SCD	ENSG00000099194	6.89129	32.9104	11.6314	14.0472	15.1355	45.3061	12.0544	12.9232	39.9432	13.7533	11.6573	58.5989	7.49554	6.68529	15.757	8.73134	6.71078	13.4735	23.107	26.2112	22.1506	15.2698	18.125	19.6248	134.844	169.358	147.068	111.673	164.428	142.528	160.511	159.203	57.5866	89.5465	39.5924	27.035	64.4838	67.9092
MMP9	ENSG00000100985	0	0.181369	0.956235	0.0146172	0	0	0	0.427964	0.033081	0	0	0	0	0.0167869	0.0683608	0.0546662	0.0453547	0	0.043876	0	0.0180896	0.348451	0.223067	0.716266	1.6266	1.45812	1.18585	0.392464	18.2754	37.6285	0.436972	2.03933	6.24305	1.02251	24.9238	4.91796	11.1971	8.72749
SAMHD1	ENSG00000101347	160.899	124.339	131.861	4.50156	3.20744	1.18953	0.600518	1.77929	0.459149	1.31682	0.878664	0.386967	1.07641	0.668833	0.706961	1.77337	2.3847	6.78977	24.0869	12.9854	19.1704	22.4179	16.5896	32.486	162.439	169.69	37.0664	32.8608	44.1969	57.3661	57.1369	164.9	11.1238	2.1209	32.024	2.92354	141.775	149.959
NKG7	ENSG00000105374	58.5533	80.6085	60.4052	10.8752	11.6612	6.45619	1.69975	4.3784	0.760863	1.40515	1.49756	0.652564	0.491947	0.570756	0.0911477	0.0728883	0.181419	0.165006	3.11519	2.16038	5.10127	0.464602	0.324461	0.390691	107.876	74.7069	28.4345	23.095	32.7285	39.0417	5.64702	14.9043	13.3387	2.90171	37.4225	1.3598	515.137	271.897
TMEM176B	ENSG00000106565	0.156047	2.12032	0.348025	0.0640818	0.0593068	0.0151357	0	0.0144322	0.232043	0.0401749	0	0	0	0	0.079918	0	0.0198834	0	0.0384703	0	0	0	0.0355608	0.0570927	29.2657	15.9775	0.734603	0.569107	3.33393	2.99462	0.294719	0.735284	3.37597	0.545189	7.86454	1.6195	1.8541	1.479
IL10RA	ENSG00000110324	18.5167	10.3154	14.1752	0.501135	0.444468	0.082198	1.15518	0.446751	0.622203	3.33086	5.39646	1.89707	3.86508	6.53055	2.57152	5.40558	4.00611	4.80846	5.5991	3.16589	4.52215	5.30022	5.09839	12.8776	8.52758	10.6688	2.34455	1.71783	5.11887	11.4542	17.4939	42.8081	18.0917	9.56657	20.191	6.94972	100.914	50.7475
CISH	ENSG00000114737	6.47666	24.373	6.62128	2.21547	3.49711	13.8125	1.31963	3.50791	36.4975	0.564041	1.27911	18.8406	0.264942	0.309969	0.210379	0.112156	1.11663	0.901346	11.106	0.472847	1.79537	3.78302	1.66941	19.0705	8.27215	6.19768	23.8154	19.2086	39.2715	49.5189	33.115	43.1841	13.7325	17.1051	10.3231	3.05139	84.6537	90.2154
DHCR24	ENSG00000116133	0.443764	4.49719	3.63644	0.413067	0.286716	4.96429	0.391714	0.239413	3.67059	1.07267	0.669808	10.4407	0.538357	0.606927	5.61547	1.37821	2.47853	0.905146	1.16695	1.14546	0.526228	2.89613	1.62647	3.71624	32.7576	45.2545	32.1555	23.1409	26.2589	27.5305	22.1683	27.9433	10.2349	15.6591	8.54733	5.03407	13.7507	14.66
SPP1	ENSG00000118785	3.78461	2.46555	2.2074	0.567737	0.866964	0.217907	0.42012	0.143846	0.192731	0.0593221	0.369695	0.0833741	0	0.211903	0.221262	0.0884687	0.0660596	0.0160221	0	0	0	0	0.0196909	0.0210757	0.947666	10.3829	5.2692	0.322456	5.72187	62.4682	0.571176	9.77147	12.2843	2.57608	70.6224	3.22392	35.9331	16.8777
AHNAK	ENSG00000124942	31.778	18.4877	12.1429	5.64555	2.69004	0.782936	1.67238	1.97761	0.135328	0.319193	0.150108	0.145082	0.272703	0.11943	0.0688994	0.236593	0.256122	0.927399	0.520905	0.317998	0.386093	1.49087	1.88817	5.70193	10.0231	16.2338	7.38779	3.17743	4.22244	6.52768	5.54355	6.85943	3.26271	0.559111	6.83253	1.01277	18.7824	19.6405
PTGER2	ENSG00000125384	4.67944	7.0741	4.39335	9.62347	8.39959	8.40702	6.89293	7.33109	10.3159	1.53639	1.86654	5.87335	0.0682572	0.33773	0.110658	0.0505659	0	0.0228944	0.136974	0.129203	0.589831	0.67149	0.407982	0.240924	8.90346	12.7081	15.0943	12.0218	9.15667	7.92532	6.0746	6.66399	2.49944	1.47624	5.29179	0.141504	45.8381	49.3191
LDLR	ENSG00000130164	0.730544	9.07576	0.987458	1.3447	0.775842	8.92524	1.67793	0.546274	5.97093	0.898169	0.753707	7.21402	0.902258	0.982289	5.76471	0.482737	2.00035	0.345862	2.10119	0.525915	0.236981	0.4114	0.537225	2.26844	22.4977	31.4562	30.9313	22.1697	23.6285	22.6031	20.207	30.7831	10.9209	11.7621	7.29862	3.93887	24.246	23.6176
CHI3L1	ENSG00000133048	0	0.138312	0.22997	0.100324	0.013264	0.372364	0	0.0484166	0.227047	0	0	0	0	0	0	0	0.088939	0.242677	0.0215098	0	0.0886828	0	0	0.0425628	0.44656	5.6249	5.447	0.532805	10.3062	77.8297	0.510836	6.05464	19.4692	4.80954	134.712	6.28856	46.5825	11.3976
BHLHE40	ENSG00000134107	30.6946	37.3317	35.5844	9.25178	9.59823	7.21655	2.76711	2.43939	2.47172	2.35782	0.352654	2.75707	0.506294	0.124391	0.365843	0.753891	1.47034	5.00283	12.7203	10.4307	11.3155	3.87303	3.98204	8.26954	40.2976	32.7387	28.0367	24.1693	30.6343	36.1441	23.5374	44.475	3.3371	2.81569	8.86423	1.21753	79.781	69.0634
HAVCR2	ENSG00000135077	27.7425	18.1149	23.852	10.6983	11.9898	10.9558	4.34714	5.47373	3.63422	1.30378	0.546387	1.59338	0.340821	0.498428	0.321374	0.500462	1.66648	2.82932	5.5855	4.74173	10.7959	8.23371	3.28149	5.75175	15.1771	16.6551	12.8639	12.4932	9.19149	9.76932	3.16873	10.6247	2.57225	0.748737	8.10424	1.53087	40.348	36.9281
CD63	ENSG00000135404	16.1915	18.8121	21.0531	10.234	11.3764	8.37145	3.89959	5.97698	5.49583	4.43441	4.64855	7.07803	2.75023	3.00134	3.37103	1.60013	2.67309	3.57671	8.1917	8.54545	7.47025	2.8332	1.78074	3.58874	43.7518	38.5708	13.9241	14.0791	16.8202	16.3282	4.89286	7.22228	8.48537	4.07736	16.373	4.92156	40.1633	36.1851
SPRY2	ENSG00000136158	0.840854	1.25103	2.91409	0.353334	0.579692	0.749203	0.356541	0.443095	1.24491	0.64609	0.313748	0.528317	1.00898	0.664005	0.58837	0.890953	2.29233	1.16031	0.867753	1.15616	1.60995	4.91336	3.65413	7.08295	5.96933	5.67303	2.74043	2.09804	2.08893	2.58805	0.38779	0.942353	1.14829	0.440282	3.70585	2.34072	31.2807	24.1613
GPNMB	ENSG00000136235	0.557621	0.912971	0.435427	0.328015	0.698791	0.475084	0.176648	0.710863	0.0980457	0.161669	0.00537345	0.109064	0	0	0.019296	0.0231457	0.0864146	0.132741	0.06502	0.134052	0.045955	0	0.00858608	0.0918994	1.80441	1.71379	2.60322	2.01321	14.894	36.5512	1.57262	3.2198	9.45538	3.93149	29.308	8.90002	12.5494	5.62048
ITGAX	ENSG00000140678	2.59851	6.50034	2.21553	0.111648	0.0596128	0.0152138	0.0363158	0.106382	0.0631691	0.242293	0.011185	0.00504489	0.0626258	0.0147947	0.0066942	0.123123	0.013324	0.193897	0.17401	0.459583	0.903423	0.017061	0	0.0573873	4.63996	14.8053	2.10726	0.931233	6.26364	18.1297	1.38739	14.636	6.03134	0.592654	16.7336	2.14718	95.4951	41.2918
MYO1F	ENSG00000142347	25.6605	14.1048	18.724	4.33088	3.93315	2.6804	0.355001	1.21923	0.0655176	0.296442	0.0854592	0.0204065	0.149394	0.219429	0.117338	0.295931	0.233547	0.496731	0.964559	1.79999	2.52938	0.268378	0.514082	0.954317	24.271	27.1015	12.9607	11.4021	7.86192	9.45835	3.25535	10.6975	2.57639	0.273662	6.85099	0.484761	39.9239	33.8485
STOM	ENSG00000148175	21.9963	22.1345	16.2353	17.1215	10.8904	11.693	7.7213	6.58679	4.57638	2.80128	5.73322	5.95031	1.40126	2.70277	2.5171	2.34517	1.05163	1.95166	4.25225	3.86219	4.48658	2.09803	2.90573	2.71426	33.4525	49.8988	24.4165	18.2392	16.0262	14.7891	6.31385	8.08364	6.71366	3.57825	10.0081	2.22595	61.1784	56.8941
GBP5	ENSG00000154451	1.90513	3.89617	1.26785	0.835579	0.812721	1.06222	0.112524	0.221747	0.144538	0.15571	0.0277252	0.206336	0.0776181	0.0366729	0.0580773	0.471063	0.908255	4.36773	5.09612	1.99362	4.54466	6.40702	7.1842	12.3205	16.6067	18.1291	7.46912	7.56253	4.18962	2.50856	0.581334	0.839676	1.13655	0.171055	2.40924	0.0990213	35.9537	31.9461
MYO1E	ENSG00000157483	10.0525	4.65704	6.39606	1.35295	0.455571	0.981654	3.32166	0.351839	1.57766	1.38904	2.52338	1.13584	2.42385	4.46161	5.39459	1.46614	1.62797	0.49578	0.256584	0.0863782	0.193335	0.19128	0.110411	0.389543	7.34413	4.89254	3.12558	4.42279	5.55603	3.92456	10.6045	16.8838	2.93381	3.44675	2.71313	1.51272	11.8664	12.7434
FCER1G	ENSG00000158869	64.4599	45.2157	58.5618	3.34726	5.48517	1.99464	1.16867	2.87018	0.173746	0.834268	0.426597	0.252543	0.378955	0.811142	0.957443	0.842205	0.285852	0.693307	0.599152	0.626021	3.15431	0.528701	0.085206	0.729588	49.277	44.4097	5.94391	5.32762	15.3074	24.8662	18.0779	73.1543	7.45346	0.812813	27.3392	2.30921	63.0331	42.6025
CAPN2	ENSG00000162909	15.2862	10.8044	4.70825	4.1945	2.06374	2.00684	3.138	1.59867	1.94724	1.13877	1.46917	1.07822	1.07786	1.36691	1.08422	1.3765	1.8243	1.97491	2.74407	2.05548	2.00538	4.0072	3.47158	9.72054	15.9498	26.4131	4.06231	3.54667	2.12882	3.7984	1.89612	5.86179	3.10283	1.83003	6.15792	1.85652	35.6584	33.0071
ANXA5	ENSG00000164111	49.9963	23.7351	19.0424	10.6147	5.5578	4.63646	8.88461	3.65137	2.45162	4.19335	15.0864	4.42442	7.53628	25.6329	14.0992	14.7913	9.13619	5.89265	8.55461	22.88	14.5578	25.111	30.0369	16.3014	88.7678	119.716	54.1091	33.1846	47.8452	79.1386	62.2263	106.892	95.6308	61.7712	83.9054	48.4709	72.8482	79.3516
ITGAM	ENSG00000169896	2.49348	5.30314	1.47806	2.84952	2.30245	2.62058	1.43123	0.913648	1.62052	0.750739	0.521967	0.677576	0.910212	1.33594	0.761943	0.353397	0.7052	0.546224	0.124705	0.224187	0.810534	0.0906222	0.122054	0.166927	7.42424	5.59499	6.67404	6.88458	4.90601	7.16727	1.07899	4.09781	3.83941	0.813177	7.75009	1.32617	55.8423	40.1161
CTSW	ENSG00000172543	39.047	83.6012	54.7368	36.6907	45.765	44.6746	3.60892	9.86318	4.4679	0.576506	0.314369	1.51922	0.174084	1.00986	0.403178	1.13918	0.855977	1.71278	43.3442	16.2344	33.3082	0.502356	1.24384	1.66415	95.9337	58.008	91.9922	128.802	73.5705	43.4125	12.4893	17.3556	19.3995	3.9443	73.3025	7.52528	1148.62	1226.68
ANXA2	ENSG00000182718	27.6972	13.7528	21.8352	1.97439	0.862876	0.755642	1.04359	0.761691	0.744722	1.85289	1.02642	1.21705	0.977587	0.979764	0.674475	1.76241	0.92649	3.57704	2.33216	4.03736	4.60779	5.67345	3.22099	5.04913	41.9686	60.5419	4.8577	4.88326	11.1046	13.9439	13.3264	17.4564	7.12581	7.02776	14.9497	6.1413	12.4865	29.0155
APOBR	ENSG00000184730	13.0114	10.0154	8.41837	5.05873	3.89547	2.66032	1.36783	1.07084	0.599775	1.09951	0.96776	0.476183	0.393496	0.43863	0.182267	0.583015	0.399059	0.65112	2.32799	2.6417	5.19935	2.04393	1.15706	1.62039	10.9291	8.06861	5.13786	5.70694	6.1572	5.00849	2.78722	7.24643	1.39324	0.596831	2.06808	0.749286	28.2831	23.3088
MYBL1	ENSG00000185697	1.63756	0.518664	0.62108	1.961	0.678946	3.49326	4.08639	0.455415	3.64514	2.58953	3.31129	2.84526	3.81426	5.85971	7.44092	1.6356	2.34922	0.61048	1.60919	0.341524	0.640173	0.579199	0.326203	0.998554	0.727398	1.02024	7.43733	5.28361	5.52086	6.83908	8.72687	7.63393	7.18902	7.6283	5.97243	3.41958	62.4495	53.8514
CXCR3	ENSG00000186810	69.5401	9.71346	55.627	1.93516	2.79995	0.0482824	1.26776	1.64203	0.0308419	0.555344	0.449621	0.144093	0.152883	0.281713	0.0212446	0.475684	0.380564	1.55375	13.6831	6.75435	15.2293	1.11898	2.76031	1.72005	4.00358	2.652	1.8867	1.9843	5.88364	4.63911	6.628	31.7179	2.47435	0.42512	18.5757	1.24664	181.378	157.345
S100A4	ENSG00000196154	21.9834	14.616	28.0024	2.24334	2.44454	1.19647	0.3825	0.733407	0.409437	6.01133	4.17822	1.57282	3.24733	2.82566	2.42545	1.71404	2.52606	3.34928	4.61588	4.84061	7.43321	5.22318	4.66836	9.61728	22.2662	18.5203	8.10425	5.49266	9.56015	17.4918	9.94298	19.6262	10.416	8.20891	18.3812	5.46976	45.6944	58.1243
FLNA	ENSG00000196924	45.6194	30.4755	38.4504	19.3013	19.2862	19.9185	6.60795	8.8896	10.3043	11.4591	9.50688	13.5255	8.71829	6.46968	10.15	8.65467	9.81737	11.5377	20.3329	21.1834	22.9562	12.779	6.61003	18.7801	106.734	79.7229	52.5965	58.2018	47.7204	41.1236	32.7708	37.1742	23.7855	22.0741	33.1583	21.4551	88.9737	98.1877
SLFN12L	ENSG00000205045	2.98952	1.88725	1.74329	1.28199	0.683726	2.89969	2.13621	0.831918	4.1799	0.681121	1.66017	2.55274	2.0476	2.37063	2.06625	3.73805	2.62939	1.59434	6.52221	2.51931	3.79155	3.71216	2.23071	12.7768	0.145078	0.509306	3.42974	5.90133	4.43898	2.14462	16.8886	8.3295	7.21579	9.81818	12.8963	7.93385	40.3749	52.3483
TNF	ENSG00000232810	3.45036	7.02802	1.42649	0.569934	0.117215	1.02831	0.301246	0.0891374	0.931554	0.645142	0.151199	0.725371	2.39766	1.87269	2.4433	3.09852	3.21751	2.53772	1.2593	0.948038	0.626954	3.77397	2.8772	6.60576	5.35565	1.95896	5.48642	4.03812	8.49526	8.38682	13.7794	18.0621	2.84466	3.18765	5.07634	3.5469	27.7651	48.6789
MMP12	ENSG00000262406	0	0	0	0	0	0	0.0153803	0.147451	0	0	0	0	0	0	0	0	0	0	0	0	0	0	0	0.0216038	1.06855	1.80028	2.23875	0.676098	27.8005	24.4705	1.45536	2.16262	6.21395	1.37533	21.2401	2.44752	4.27855	2.81044
TBC1D3D	ENSG00000274419	2.64329	0	10.7186	2.17098	10.046	1.28193	0	0	0	3.40264	4.71228	1.27526	12.1775	1.24661	10.1531	4.05956	5.05212	4.90138	3.25827	1.38303	4.03005	1.43757	1.50592	9.67101	18.119	43.1942	57.9103	31.3866	20.6972	59.035	49.9229	84.921	58.2071	29.7573	98.2759	90.0407	105.548	53.5554
CCL18	ENSG00000275385	0.197549	3.0757	0	0.608438	0.0375401	0	0.750397	0	0	0	0.0352177	0.023827	0.0227524	0.163042	0	0.101132	0.0314646	0	0.0304387	0.387608	0	0	0	0.0301155	2.66314	0.0663321	0.1699	2.09438	48.2831	7.59851	1.42246	0.105778	0.534231	0.958595	0.637565	0.817576	0.360741	1.13631
TFPI	ENSG00000003436	10.9463	19.3987	9.22473	29.4903	25.2285	17.4725	24.7336	21.2583	13.7128	8.00649	7.14043	6.70229	2.76137	2.48929	2.06177	8.35494	1.47376	11.221	0.165413	1.06322	0.493626	59.692	87.4971	7.16973	13.6138	12.585	14.6616	15.8637	7.80551	7.74897	2.34135	1.89556	3.12042	1.38915	2.19762	1.00496	0.317394	0.179941
APBA2	ENSG00000034053	1.0486	9.27449	10.9433	10.5884	15.308	16.2848	17.1314	30.7702	23.2485	14.9682	7.00809	11.7931	2.87167	1.65944	1.13374	1.17503	1.46232	1.81477	2.28353	2.08488	9.92994	29.1482	9.19341	7.06205	0.143757	0.159095	5.25283	10.9146	11.2929	4.98264	6.22195	1.98388	1.39086	2.55545	0.475297	1.10534	10.0196	3.27287
TMSB10	ENSG00000034510	551.612	441.848	627.302	406.426	452.672	299.243	480.169	632.719	341.902	393.466	331.674	285.208	140.583	144.707	124.286	87.1796	141.557	243.136	458.129	223.195	390.908	1017.5	614.363	886.046	457.182	341.62	304.872	351.331	489.938	512.059	295.462	340.728	191.919	280.926	270.836	191.353	521.355	646.8
LIMS2	ENSG00000072163	3.96369	11.4896	6.35608	10.1629	16.4174	7.96877	10.1115	20.5689	11.6675	26.7982	19.477	17.9199	4.17666	3.81343	4.6597	8.47073	7.23603	15.7886	50.2532	23.6348	35.2408	54.2603	42.0595	54.6503	0.56645	0.454929	2.78195	4.67594	9.94765	7.61847	11.4197	10.2799	4.45464	11.0617	4.01166	3.49648	5.50967	5.22681
AMPH	ENSG00000078053	2.89691	2.31492	2.09655	5.22534	3.04799	2.68736	5.15377	4.18314	3.01512	1.44288	1.51415	2.01836	1.43277	1.4444	1.42501	3.5237	2.38372	3.09566	5.67257	3.58489	2.58345	17.2404	12.232	19.5325	0.461718	0.611369	2.55256	3.22022	2.07494	2.65092	1.99024	3.3559	2.9031	2.30429	4.25539	1.49268	12.031	9.1512
ABCB1	ENSG00000085563	3.68492	4.7325	2.85405	9.41424	9.53072	5.53525	1.66103	3.04111	1.21228	0.0652989	0.0813885	0.157327	0.185286	0.123034	0.0765458	1.0406	1.05956	2.5598	14.5043	9.60035	18.8763	16.5646	9.64836	19.242	4.15768	4.40174	8.86445	9.76788	3.20997	2.40071	0.200165	0.657696	0.587912	0.143469	1.07209	0.228393	17.9439	16.051
OAS1	ENSG00000089127	19.7247	10.7539	11.6322	5.42837	5.33818	3.48424	2.38963	3.06535	3.78884	0.742964	1.05503	1.8515	0.827447	0.524081	0.306066	1.61405	1.12782	3.85157	9.21421	5.90896	6.98057	12.0591	9.47436	20.9748	1.92499	12.0877	3.86733	3.06862	1.19244	2.66142	2.57466	11.9142	0.968436	0.391253	1.02088	0.329089	3.67465	6.31873
MAP3K1	ENSG00000095015	18.8118	16.9677	17.8163	15.56	16.1626	13.4596	11.545	13.3572	10.0112	9.14167	8.87197	7.63787	7.70448	8.43807	7.23752	13.5343	12.0436	16.1277	13.8734	23.8344	15.4182	34.9703	43.6766	45.9462	26.4793	33.7047	23.3446	18.7444	13.1503	11.6877	19.1849	33.4397	11.7524	7.7276	16.8583	6.86151	54.8466	60.0328
NFATC2	ENSG00000101096	15.8792	23.9173	9.76319	9.18108	9.0518	9.48959	4.51931	5.36901	6.57442	3.7684	2.10115	3.44051	3.03886	1.65458	2.15788	2.98164	3.56456	5.49557	12.3094	5.79085	9.99086	24.3637	11.5483	31.1623	21.3555	14.4715	16.5711	20.5244	13.7438	10.9632	9.48796	10.8456	4.44997	3.60507	6.54002	2.52578	36.323	38.1066
RIPK2	ENSG00000104312	12.7141	14.9105	13.0425	9.85183	13.4129	11.0353	3.76723	11.0473	7.84234	5.57459	2.81524	5.28202	2.9519	1.43955	2.32551	3.1769	2.31433	8.68877	8.6601	11.2456	19.4229	68.3097	71.184	7.67595	22.4795	19.7925	8.13934	11.2863	8.09854	5.40451	6.46771	5.33546	1.78346	3.08473	3.46503	1.91939	10.1713	11.9894
FCGRT	ENSG00000104870	7.60275	10.664	7.01395	3.14374	5.16909	2.50063	2.69521	5.34055	2.09042	1.18526	1.91346	2.09417	1.24831	0.533492	0.370507	2.16826	1.60898	2.96342	7.45834	4.55604	6.06979	14.9797	15.0625	17.4372	11.4929	8.7155	1.13364	1.24949	3.7372	4.24334	2.04952	4.7752	2.05296	1.59312	2.96141	1.36512	9.36439	4.95966
KLHL2	ENSG00000109466	7.43622	6.28029	6.9778	4.12634	4.39696	3.33069	3.90185	4.31976	2.7987	3.01941	1.95017	2.83155	2.35702	1.39122	2.16387	2.24163	2.55479	3.40446	6.42966	6.22206	6.3715	17.3969	18.1103	9.52803	7.68106	7.29467	6.9852	5.92911	4.76054	5.66816	5.50609	6.30988	4.39233	3.39367	4.09379	3.21842	10.1451	13.4593
OAS2	ENSG00000111335	59.8246	55.1672	50.2171	38.7625	41.1852	31.8002	18.323	23.0493	20.0624	15.135	16.8561	17.6434	9.52375	10.1606	7.78159	13.9538	12.585	19.9876	54.3278	30.7191	46.0784	64.6495	43.4019	85.4735	13.1227	64.2495	26.7877	24.5886	15.6368	17.5232	21.9106	37.0578	10.0983	12.4752	12.3774	7.55844	52.4001	63.0653
ATN1	ENSG00000111676	13.922	19.7992	8.16301	8.84467	9.62169	10.0914	13.8071	12.2012	16.4445	8.71614	5.03586	9.29716	3.9017	2.56857	3.36985	2.21452	3.27894	3.18311	7.30771	2.95191	6.10525	15.2991	10.9565	24.3281	13.5042	9.10873	8.70287	10.1006	15.1795	19.8634	5.15545	8.67895	13.9433	6.77266	9.77605	4.59598	17.8035	10.5193
BTN3A3	ENSG00000111801	8.70512	13.4268	7.50203	13.8677	13.0874	13.948	10.7745	9.21742	15.9935	8.92111	9.34256	11.484	3.10664	5.9145	5.53919	4.17847	4.84301	6.19521	21.558	15.0755	23.8115	20.2424	17.1734	20.5921	9.73305	12.7074	10.7255	12.0553	9.84518	9.51884	10.3459	11.7514	7.72076	7.43851	8.64661	5.07423	39.7034	25.6834
PHACTR2	ENSG00000112419	6.7641	5.56545	6.44584	13.3174	13.2789	9.47021	6.44653	8.01685	2.69341	2.49453	2.53777	1.42894	1.53272	1.8178	1.91836	2.97317	1.93868	4.28024	3.4723	6.26247	4.47741	19.5788	13.6412	13.7311	10.8147	12.7982	16.0063	13.047	7.74451	8.16016	5.69516	8.51612	4.37542	3.4043	4.00764	1.24368	12.7604	12.472
ARRDC3	ENSG00000113369	29.7513	38.7379	40.4921	57.2347	61.9676	29.8052	62.7054	69.4252	37.6068	37.0211	31.2179	20.3977	39.3415	50.3442	28.8349	51.8722	32.0481	38.8103	38.6385	55.4767	60.2183	63.379	90.1865	34.6348	5.4262	10.836	11.0157	7.83365	5.95066	5.59172	9.51305	8.19138	9.10075	8.51721	8.1273	7.1907	5.53883	6.89357
STAT1	ENSG00000115415	56.1129	51.5817	43.6528	25.6702	24.3413	22.4859	23.9993	19.0378	23.9062	14.1533	15.4108	16.3455	19.1049	19.5687	16.9837	27.9256	26.5385	42.5357	120.838	52.5341	75.9792	125.971	82.8692	202.974	26.8686	54.3087	28.7943	27.8741	24.9557	21.0442	29.2817	38.7751	18.3058	18.6461	18.4917	18.1821	21.0099	33.1034
GBP1	ENSG00000117228	5.39713	8.51026	1.88785	8.40756	5.19586	6.86817	4.4633	2.24829	6.36325	5.70352	6.592	6.34824	1.35623	1.70392	0.956583	2.77438	3.66585	4.80744	24.2744	8.6584	14.0884	28.8189	20.088	45.7623	5.24869	12.7904	6.38013	5.90164	4.3657	5.46059	17.8384	13.3986	4.00642	7.56674	3.36279	1.6756	13.8141	21.1456
CCND2	ENSG00000118971	39.0357	87.0977	39.8498	88.1934	97.4692	113.151	29.6281	53.4378	55.2766	22.3661	10.226	33.0518	1.80299	1.03596	1.13604	2.76466	3.31839	15.9591	108.828	25.4257	91.3848	135.136	49.0963	159.625	98.8603	99.4854	167.478	134.222	80.1727	80.0118	31.7855	22.1677	16.2016	8.71338	20.0012	3.81106	120.703	133.49
PPP3CC	ENSG00000120910	17.5073	22.2266	13.949	17.9853	16.568	17.9666	14.1126	13.9787	17.1416	8.44701	8.41946	10.4015	10.6292	9.13504	9.30729	10.5516	10.5282	10.392	15.3748	12.3908	18.357	15.5928	12.36	17.662	11.637	11.0824	12.982	14.169	10.4672	10.4948	12.0451	13.5507	7.14293	6.42378	9.58248	7.05043	40.664	41.0341
CD244	ENSG00000122223	8.31485	10.079	4.31567	19.4182	19.2549	13.9232	3.47216	3.86133	0.784755	1.68075	1.8231	0.735539	1.93421	2.41146	1.44148	5.71554	11.4167	10.2207	15.1933	8.41877	8.74941	7.06695	7.46978	11.3848	18.2215	17.6992	25.7442	29.1637	8.84172	6.75177	2.95695	2.76299	2.55531	3.17771	6.14066	4.95064	51.8998	55.9151
IKZF4	ENSG00000123411	4.96281	6.22807	4.41741	5.17327	4.92662	7.32935	5.57301	5.77241	10.1365	5.67418	4.64044	7.20561	1.53384	2.54972	2.44545	2.66619	3.31142	10.3297	30.4392	6.41655	15.4088	22.8129	21.2812	56.6934	4.8029	4.80117	8.46415	8.05987	10.84	9.16858	6.35714	6.16971	4.58855	4.72417	3.01811	2.84753	10.5866	12.1681
STAT5A	ENSG00000126561	18.9508	24.3223	15.5231	34.4265	38.9404	32.4662	17.5293	23.6512	16.0695	12.9906	9.11087	9.43073	5.52754	3.909	2.69875	11.6073	13.8834	25.0021	40.7718	35.0538	37.5419	42.1644	33.0622	59.3535	36.6322	30.4906	33.7067	36.7613	19.5658	24.3988	3.246	4.6673	3.32738	1.94867	8.68735	2.32073	29.03	28.8998
HELB	ENSG00000127311	6.15671	9.06161	6.99638	11.2548	10.9565	10.8234	10.3708	14.7244	13.2024	6.38693	4.38684	7.84361	3.26997	2.2286	1.62128	5.89383	6.2623	10.0533	20.5994	7.26005	16.0267	22.1035	21.894	31.3683	10.7596	13.4147	10.4745	10.4415	9.5026	8.60023	11.1767	10.0145	8.87302	7.17755	7.32294	4.71546	23.8804	22.0221
SNX9	ENSG00000130340	48.2806	18.3135	45.3362	11.381	15.2465	4.71998	15.5939	20.8634	2.90126	9.66743	7.69052	1.58104	3.63117	4.43671	0.171813	7.13001	2.22282	15.2832	11.5179	24.4338	41.4641	104.877	79.2916	31.439	7.74603	6.79825	4.03583	5.12163	4.38463	2.34854	9.03055	20.7768	1.08595	0.712844	1.70681	0.607078	2.44872	2.6873
XAF1	ENSG00000132530	48.2631	54.3941	28.9228	47.604	38.0709	32.2125	27.5842	19.8733	26.2019	6.83551	9.78731	12.6573	6.69626	5.85751	5.44478	10.9427	11.726	16.4383	63.4578	46.0075	51.2512	92.5845	76.1434	128.147	20.2764	80.6777	39.3623	26.6025	13.9182	18.314	12.0262	27.3725	12.3086	5.67742	11.0842	3.20904	32.1248	39.5298
GIMAP6	ENSG00000133561	10.8254	20.5416	11.337	38.8843	41.2701	33.5678	26.8684	33.9085	25.7536	12.7331	15.6236	12.583	8.04543	8.89675	4.60062	7.95815	7.82807	10.3189	20.1379	12.6586	26.5871	29.0978	16.1428	28.1778	15.6411	17.9649	43.3666	35.5768	19.8838	18.7151	9.45353	10.3456	10.9524	8.32198	18.0044	8.26918	72.4958	72.9433
RSAD2	ENSG00000134321	9.12802	17.259	7.57671	28.8712	25.6996	21.4707	16.0836	17.6853	17.7797	3.0026	2.84079	6.58485	1.24481	1.69909	2.07352	2.22563	1.90906	3.95846	19.3115	6.53413	13.8553	36.3612	21.4824	62.7904	4.36128	15.3423	15.9314	13.1039	6.48084	7.40725	4.73521	12.066	2.32863	2.09111	0.796022	0.860202	4.27625	10.8908
CMPK2	ENSG00000134326	9.82565	16.4573	9.98517	18.7707	15.4181	23.1619	12.4801	10.8279	15.4354	6.44613	5.70464	7.96635	1.77818	1.95629	2.75803	1.86937	1.32647	2.36095	6.30753	3.20108	4.99758	24.0839	11.2413	29.4644	7.66285	19.1661	23.4277	20.8442	14.1439	14.3475	6.7605	9.15876	2.74717	2.83506	0.926263	0.820886	4.23483	5.33488
SERPINE2	ENSG00000135919	1.85189	3.2081	3.24928	4.52396	4.42146	4.69786	1.92395	1.63223	1.58872	0.577294	0.451476	0.41236	0.30626	0.358308	0.18239	1.3775	1.59328	3.53663	6.38972	4.02487	6.2502	18.0342	10.821	19.0718	7.60201	4.86471	4.06951	5.20202	3.16921	1.74133	1.0986	1.37297	0.629828	0.454685	0.841851	0.498854	5.95025	4.24508
BIN1	ENSG00000136717	13.192	17.8458	21.7728	28.7316	33.5253	13.126	20.7176	28.1735	8.54722	17.4992	10.4509	6.96412	7.78665	6.15642	2.9467	8.35107	9.07913	13.7415	29.5153	18.2265	25.5261	27.6069	18.2097	25.0254	9.14582	8.00392	12.8313	18.497	10.3594	8.90948	6.90257	8.15305	2.61047	3.65945	4.90586	3.79823	31.0124	32.3469
DDX60	ENSG00000137628	12.7446	14.8716	12.5919	22.7283	18.1643	17.2209	15.5072	14.8167	15.9603	8.57705	9.52424	12.5265	5.44513	7.20975	7.66362	10.1036	8.29669	11.6238	38.7226	18.3833	22.1053	35.5166	28.1214	58.022	10.2249	17.7759	15.9121	14.6682	8.77632	9.07427	11.7725	11.5368	6.4567	8.40328	5.42459	4.49986	14.0122	19.8359
IFI44L	ENSG00000137959	63.1429	38.267	34.2146	28.7104	13.6618	8.47775	13.5017	10.3242	8.70237	1.57867	2.33323	3.41904	2.42664	3.55083	0.920233	7.9455	3.49032	11.8874	55.6971	26.0663	38.5243	65.1552	53.9187	97.4678	1.17598	37.7739	11.541	4.33534	1.49548	4.55661	1.609	19.2799	2.30677	0.850683	2.75629	0.62403	2.38385	7.5253
IFI44	ENSG00000137965	89.1796	68.9943	54.7629	72.9502	56.2923	47.4797	44.768	42.4629	48.5076	14.1347	13.0594	21.953	6.66787	10.0135	3.29979	16.7587	7.98146	25.3188	81.8409	41.6687	79.7842	118.89	85.4335	154.804	11.1535	77.4598	52.2389	34.8004	15.0635	28.3494	15.2796	45.6949	15.7328	8.28208	9.60672	2.07564	22.8062	28.3564
SCARB2	ENSG00000138760	18.8936	17.0243	17.9689	19.2184	19.1314	16.2548	12.6233	15.3048	12.356	7.15659	6.74393	7.41387	2.00999	2.10125	1.02251	2.44872	1.81561	4.56336	7.46085	6.54492	13.1543	18.2694	12.251	14.6351	12.1894	13.1349	11.5648	12.8909	9.01313	7.30832	10.1653	15.9839	4.27392	3.51137	3.68546	1.61912	3.03335	3.09757
LPAR6	ENSG00000139679	8.57658	14.4652	18.4025	81.204	98.6465	56.7389	46.0936	79.4512	47.3609	12.1127	7.99057	12.6063	5.46165	5.30825	7.80705	11.2171	7.19635	17.2749	9.98052	9.61299	7.38644	42.904	51.1514	22.2116	7.3453	9.70675	31.8179	23.976	12.8474	20.1586	9.10917	9.0669	5.12066	5.95254	5.16174	4.30879	7.39877	12.9343
PARP8	ENSG00000151883	10.2998	8.25851	19.1662	13.4328	22.6651	11.5363	16.3131	26.4884	16.2219	9.86198	7.37264	11.6342	5.88749	6.08074	6.16781	11.5911	12.7568	15.8364	30.8435	26.3294	44.6026	30.3011	30.2946	28.0385	23.5227	42.3995	45.2459	34.0469	23.7867	30.9362	16.8054	19.5265	10.5093	7.25365	10.7181	5.69718	57.5326	56.1108
PDE3B	ENSG00000152270	22.0459	8.27856	20.9371	57.1274	52.4789	12.154	65.9857	45.5872	8.32172	18.4421	13.9198	6.39001	21.7512	22.2765	4.37018	43.744	4.66772	42.1987	48.979	72.0924	118.511	57.6653	38.787	23.9432	12.4597	13.5338	32.602	33.1772	27.9931	28.622	34.6559	27.8488	16.1587	13.2659	18.7424	9.1965	75.8108	69.5007
CD96	ENSG00000153283	6.09676	35.5553	20.1161	76.5412	82.5715	99.8358	67.4614	79.5669	137.294	24.8674	22.2199	55.5935	30.6269	22.2513	25.1055	79.1664	80.1819	107.557	165.221	136.053	142.109	116.663	116.36	132.202	4.76045	6.8546	116.074	108.498	81.7601	87.885	36.8114	30.4238	38.5268	27.3109	46.626	36.604	128.966	143.317
PRKCA	ENSG00000154229	2.07305	6.91745	4.8235	3.90786	4.20203	4.88851	6.42053	11.0618	9.71314	13.7545	8.45535	9.1224	0.826752	0.398854	0.365343	0.992623	0.403012	1.9985	5.53025	3.03995	9.43126	17.9269	9.61683	11.8026	4.86396	5.20386	2.8534	2.14606	3.83404	4.52727	12.1062	8.66658	1.74785	1.21446	2.04865	0.32834	18.1774	19.2483
THEM4	ENSG00000159445	9.70509	8.08455	9.20085	9.41564	13.4866	7.77839	5.75364	8.38843	4.08129	3.48035	2.33446	2.97023	0.889149	0.852616	0.883658	2.16369	1.38526	4.82457	6.84354	5.17059	10.119	62.3549	40.2454	20.8862	9.54549	11.7716	10.0589	9.12751	7.11206	6.44654	3.52981	4.8859	0.788094	1.12384	1.65263	0.579431	6.35281	6.6152
PRMT2	ENSG00000160310	17.6905	17.7351	15.0222	17.7675	17.2888	14.8576	14.6832	16.8013	16.8446	7.27698	7.68345	9.36963	4.98033	6.14162	4.81171	9.09589	11.676	11.2357	41.6188	24.6351	37.6664	41.5242	43.2005	48.1605	14.2879	15.1692	16.7205	15.7858	12.5381	13.1428	11.6462	14.4043	8.88576	9.4504	9.78289	8.88976	27.7053	29.3192
DISC1	ENSG00000162946	2.71442	4.68115	3.26145	2.4947	3.18204	3.6486	1.82524	3.25494	3.35073	1.56937	1.30404	1.943	1.16171	0.867362	1.15403	2.36579	2.89111	4.90768	7.10612	7.56465	9.49498	19.7184	17.4858	9.31173	4.69508	6.46577	4.84967	3.97698	2.48266	2.9995	1.50552	2.35451	1.19559	0.622932	1.79177	0.675062	4.62757	4.44424
HGSNAT	ENSG00000165102	21.8843	31.9237	21.39	31.1519	31.8208	35.4383	22.495	25.7542	28.3057	8.77656	7.44118	15.7805	5.31639	5.51793	6.63589	11.329	9.67813	12.3223	21.1464	20.5995	21.8423	30.7941	27.782	30.6147	37.4319	37.3242	40.1169	37.1223	29.853	32.3634	15.933	20.3778	10.6115	9.83393	11.4605	7.74862	17.7421	20.8592
SMAD3	ENSG00000166949	11.0448	9.25895	7.95705	3.31008	3.09667	4.46048	2.75252	3.6263	9.06598	3.56811	3.28187	9.80279	1.16505	1.28203	1.27836	5.79784	6.53288	9.76369	9.63927	6.20026	10.1891	25.573	30.5465	30.0995	5.725	6.01008	2.72752	3.22041	2.71059	1.80852	4.35299	6.43881	0.960093	0.803473	1.20427	0.633396	8.31859	7.56817
EMB	ENSG00000170571	66.7713	60.6089	75.5292	71.3478	64.4176	71.0995	56.0017	62.9118	59.7757	24.6088	22.248	39.2007	13.3823	9.76071	14.9326	19.3261	21.2834	28.398	63.1896	43.5875	55.4847	73.0333	54.005	90.6743	98.4849	140.551	91.6387	87.5892	53.882	52.0685	47.3272	50.4783	17.2405	22.7437	12.4878	8.15093	42.3875	81.4388
GIMAP8	ENSG00000171115	8.92038	7.7548	5.46212	15.0079	16.2801	17.789	6.46387	8.25015	8.11035	1.3942	1.3126	2.22913	0.295257	0.456898	0.18129	0.518849	0.835621	0.753111	5.24526	1.78584	4.5145	10.7242	4.75516	14.8598	6.94731	9.45867	17.919	17.8368	7.6858	5.37534	2.04085	4.47714	1.28404	0.312438	3.46339	0.393829	21.7445	19.0145
LRRC8C	ENSG00000171488	12.6697	12.0501	10.4655	6.22654	4.07078	9.2867	3.84618	2.81498	5.33336	2.74871	2.71378	3.79255	1.92777	2.12777	2.22133	2.45954	2.35875	4.67787	14.4075	10.9471	21.393	20.7113	12.1406	19.0375	24.7488	28.5347	18.3457	14.7951	9.66481	9.7074	4.94757	6.62033	4.41069	2.35304	7.27821	1.54047	28.6447	29.4136
GIMAP7	ENSG00000179144	30.4252	47.9463	29.3196	83.2957	73.3904	80.7905	57.2233	51.6012	50.405	18.1811	22.5342	23.5281	7.12799	10.2879	6.65001	13.4625	14.8732	28.4364	118.543	41.4213	116.336	168.978	67.6217	206.031	49.7935	67.4093	130.786	108.646	57.8839	49.4298	21.8132	25.1174	17.3619	15.8965	38.8751	8.38929	263.169	311.511
SPATA13	ENSG00000182957	24.9264	16.1523	40.1118	18.5514	23.0122	18.3002	42.3867	72.6425	22.8606	32.315	20.1798	21.9258	11.4223	10.7748	11.2992	13.6409	15.4094	17.0733	44.7054	25.5582	35.7805	32.5691	25.3766	37.3536	7.67288	9.27182	13.0211	15.1522	11.6536	10.8767	23.303	12.5582	8.8336	15.5022	8.41888	7.93542	34.6564	29.1443
CLDN5	ENSG00000184113	1.07454	0.593272	6.30185	7.13322	10.9961	2.61854	18.5742	21.4037	2.48425	3.40662	0.962555	0.248495	0.0736412	0.117268	0.0909613	0.845594	0.0565775	0.971542	0.0328397	0.325253	0.361053	8.79006	16.4024	0.0433213	0.470751	0.22662	0.900429	0.738131	1.08276	2.40941	0.075475	0.0380404	0.137231	0.0344736	0.0366856	0.00565426	0.0172976	0.0548927
USP18	ENSG00000184979	15.0158	9.91503	8.23561	7.27385	6.68123	10.98	5.00099	4.28022	12.0369	2.71441	2.58788	7.09984	2.36214	2.29251	5.49911	5.31789	3.30906	4.53767	13.3792	7.97856	10.7615	16.1156	14.1504	25.2968	2.06923	13.1471	7.22195	6.01483	4.43188	7.71135	6.00524	12.3723	6.43129	4.42027	1.89119	0.953948	4.53962	7.8891
IFITM1	ENSG00000185885	3.42116	5.65197	4.26421	8.93626	15.3897	10.8799	5.16164	6.017	6.41125	5.19813	7.27882	6.06102	0.930162	1.48122	1.43616	0.689077	0.357315	4.10785	17.7672	9.56639	17.0447	16.5931	8.88273	23.3924	1.74281	6.17684	11.6983	8.80008	8.53202	13.7321	7.14994	10.6308	8.97016	5.74775	12.3374	2.78534	54.8945	42.564
GIMAP5	ENSG00000196329	2.91043	2.3801	4.26179	11.5535	12.106	5.56754	12.3539	8.59868	3.38113	1.11008	1.21065	1.32614	1.41531	0.915067	0.103511	1.3244	1.03013	3.9726	5.38134	8.96763	18.8998	26.9086	17.8708	19.4235	2.66002	2.56981	4.30356	7.81684	2.89384	0.802485	0.916138	0.692618	1.31178	0.125535	3.17277	2.31637	15.0386	18.6565
GIMAP1	ENSG00000213203	6.44312	18.9976	7.90732	18.5039	23.9946	20.0729	11.4328	18.9741	16.3622	4.74574	3.57826	5.96996	1.90286	1.29596	0.841338	3.4863	5.34997	8.34728	23.858	7.39428	26.855	33.9274	16.1902	33.9707	6.9807	6.84278	14.6729	16.1987	9.44092	9.81215	1.57148	2.72342	1.93857	1.239	6.16945	1.67899	34.6248	31.3749
SPON1	ENSG00000262655	18.4067	40.0455	6.55619	20.0738	25.9493	13.8367	4.79609	6.41153	4.64148	1.29187	1.15639	1.95748	0.940552	1.5174	0.943015	1.48175	1.28424	1.15008	11.7706	3.37365	9.02287	15.4112	5.39604	21.479	2.00766	6.30562	12.119	10.099	3.25933	5.30146	1.73881	2.38007	2.09661	1.67035	1.50129	1.50147	5.39242	3.78059
DACH1	ENSG00000276644	3.90978	6.92855	4.88932	9.38649	6.87899	3.86125	11.0812	9.14373	5.06173	2.88134	2.9869	2.33213	2.21184	2.15079	2.10038	2.34027	2.22963	2.35238	4.52957	2.11721	4.9133	22.8338	10.86	24.3213	10.985	11.587	6.36624	6.60895	4.64256	4.73128	0.950143	1.69822	2.32378	1.06986	2.23636	1.54586	0.0745579	0.18027
CAPG	ENSG00000042493	39.691	38.1199	37.5222	24.2724	25.8563	29.0051	14.8778	14.5656	24.5179	8.65916	6.06987	13.7811	1.38058	0.601407	2.20418	0.58754	1.09679	2.05424	12.359	2.41867	6.23774	10.1082	3.5054	14.5412	26.7772	14.6082	22.9448	39.3555	38.8703	29.6407	36.202	31.5118	8.03019	12.7347	8.34641	4.58744	13.1025	21.9066
ALDH18A1	ENSG00000059573	18.9586	18.9885	17.3532	19.2193	26.3779	33.5176	12.254	18.3643	24.3357	17.9205	15.2108	33.2283	5.01262	4.18981	8.25542	3.87283	4.4813	6.75915	12.6104	11.5393	11.5806	9.50383	6.87716	9.96336	32.1854	34.0249	34.3001	36.0666	30.4067	24.2884	24.2342	18.8806	9.9001	14.3282	7.90754	4.29194	16.8852	19.6258
TARBP1	ENSG00000059588	55.1381	88.323	35.9986	64.2172	55.7239	80.8032	34.8015	39.4604	54.447	17.8422	17.7446	38.017	6.14612	5.74912	9.47679	14.2608	17.1366	16.0529	36.1181	27.2126	30.7204	18.1292	16.3484	24.1057	59.2786	79.6827	82.8945	64.2361	39.9088	43.993	29.9395	50.2608	10.9887	9.00378	9.34012	3.33133	23.8788	27.6282
YBX3	ENSG00000060138	37.1458	62.5722	76.7785	83.9485	124.238	102.57	71.8401	102.337	74.8488	59.526	42.5617	81.1956	8.69015	10.0766	8.24326	14.4388	3.86343	15.8858	10.9897	29.2714	19.0549	26.9594	15.3776	7.80467	124.337	129.431	70.7607	72.3774	59.2881	64.0566	39.6713	29.0988	19.5294	18.6521	12.792	5.10152	14.8904	15.8265
CD84	ENSG00000066294	27.4591	20.4408	28.789	52.8867	47.2422	41.0311	49.8968	47.8174	26.4756	18.4355	13.8421	11.5793	10.0868	8.65129	10.7914	11.4672	17.2857	13.6759	20.1428	23.2728	23.6791	12.0856	13.021	13.4074	36.3083	34.7364	44.2268	40.5316	27.0978	29.4471	13.701	15.4536	14.7949	9.24523	18.0264	10.3455	35.866	27.5288
IDI1	ENSG00000067064	11.5442	20.1775	12.9152	18.4533	17.6318	30.7489	14.7458	16.0817	25.0425	13.6106	13.6368	32.5495	15.5656	14.4845	20.5018	13.136	13.0714	14.6708	15.9699	16.3047	18.615	17.8767	14.8031	15.3179	39.6563	86.0987	73.1994	44.0221	45.9402	43.0008	58.8886	66.2519	27.5718	33.3661	20.3813	18.9367	44.6655	51.7214
UNG	ENSG00000076248	20.1184	15.6	29.3273	17.5981	23.6843	34.9618	12.5877	26.7311	23.1642	16.9788	12.509	53.7156	1.68517	1.81325	10.9051	1.58555	2.51756	2.80963	7.1254	5.46227	10.394	11.3989	6.64736	7.73355	35.6157	27.3318	30.2145	32.8812	31.2698	26.6132	23.0956	15.3115	8.43761	15.2362	4.97722	2.60101	14.4449	16.5498
APLP2	ENSG00000084234	38.8534	26.1433	44.5522	22.6131	23.4565	21.1678	17.8134	16.0928	15.366	17.4932	17.1668	16.7153	18.5369	18.1788	18.0017	15.7477	14.6028	18.6591	10.9482	18.6398	15.3633	12.5492	16.5219	13.5079	76.6156	142.799	27.4359	22.5991	21.9258	26.6359	18.8204	18.7535	23.4061	16.26	26.6738	15.0254	22.0437	23.3684
TASP1	ENSG00000089123	27.1517	25.2922	20.6623	102.848	78.5363	91.2039	40.977	46.2948	49.7508	16.3004	17.2448	23.9399	20.9367	21.8655	31.0866	21.4984	22.7262	13.4817	12.7181	13.2972	9.23601	5.89353	10.0925	10.1842	10.6983	12.4152	106.525	86.8948	47.6225	49.4905	41.3093	41.5604	26.7691	27.0109	22.3831	22.1974	6.49919	9.63068
SMIM24	ENSG00000095932	16.4038	27.7862	24.7425	70.7771	106.556	55.6666	44.4546	71.665	43.6609	26.1249	13.7626	22.2702	12.1403	8.67461	5.06669	8.01284	7.04235	17.3197	26.0247	35.65	30.2454	1.4428	1.93963	1.07846	30.2273	34.6118	60.0262	55.6326	37.4152	38.2928	15.3654	9.65938	9.75354	8.13577	13.8817	12.6121	12.4233	13.6501
HSP90AB1	ENSG00000096384	541.132	659.578	613.671	631.486	752.078	898.341	335.616	451.846	654.684	624.039	598.832	1028.36	125.207	133.872	212.44	112.551	113.346	175.296	360.58	278.572	271.882	207.685	187.503	265.957	1063.69	1003.66	922.682	1091.73	833.442	640.32	770.205	537.722	271.216	418.747	181.178	132.193	351.931	482.479
SLA2	ENSG00000101082	25.3744	27.2334	29.574	47.2356	60.6379	43.2819	28.5414	39.7516	32.6238	16.1505	9.02531	17.1304	11.8648	8.82929	7.71813	16.9102	16.1582	19.8678	37.4399	17.2062	30.7103	13.3136	12.0201	21.801	5.17351	4.92584	34.8379	35.6748	28.9728	33.2625	31.7833	47.9177	17.7029	10.1023	13.9317	11.9123	41.5255	38.0946
AHCY	ENSG00000101444	30.0699	27.1872	42.466	26.0553	24.4498	26.9813	17.7642	18.1448	22.646	45.9825	41.4619	45.7988	8.723	11.5791	11.7016	5.64949	4.95971	5.84281	7.78576	6.65437	8.49235	7.78528	6.14095	7.45965	44.8532	29.3822	21.7367	29.7967	35.6294	29.0365	25.9994	17.6965	9.68346	19.8591	6.5968	6.6361	8.2899	12.172
XYLT1	ENSG00000103489	16.6056	22.6312	19.4375	20.7849	23.5277	26.4959	11.9862	15.4057	17.076	4.18077	2.54219	5.30461	2.03328	2.19103	2.12321	2.96963	3.67104	3.53558	6.81636	3.79812	6.36174	10.9243	8.68663	9.56905	14.2745	13.1238	31.5512	28.5839	20.4441	17.8856	8.42403	9.38034	3.31043	3.13105	2.67556	2.36437	6.64867	9.09597
SQLE	ENSG00000104549	5.21396	25.0469	12.4144	7.72332	7.49153	22.7981	6.40984	7.10103	19.1515	7.91161	7.07414	29.7228	6.56416	6.11045	14.6511	5.60295	8.96008	10.7119	11.1705	9.70515	10.6836	7.69891	7.44459	14.2932	69.1777	92.0538	56.6528	43.8151	40.8361	42.0755	44.4615	53.0296	19.0948	37.1276	19.1278	19.1019	27.5377	33.4839
ISYNA1	ENSG00000105655	13.7581	14.6621	12.4184	12.3069	18.7904	24.0609	8.24034	8.77781	15.2823	6.62959	3.53259	9.20513	0.666593	1.27226	1.28739	0.564965	0.968714	1.08002	5.21467	5.9154	6.40625	1.1337	1.10378	1.82445	26.8858	18.1821	23.1212	22.4122	21.85	18.0748	4.04126	4.11017	3.85609	2.38005	5.92668	1.34287	14.462	10.1061
MEST	ENSG00000106484	10.0439	22.143	13.7247	20.528	25.2608	29.2936	13.4424	18.7391	19.3898	9.54302	4.79407	15.8993	2.03638	1.46253	2.3112	2.06146	2.01995	2.3602	13.5217	8.34293	11.8084	8.6216	5.61669	7.93094	29.1784	30.4872	17.6241	20.4037	8.07675	11.5433	2.51325	1.62332	2.56597	3.26114	1.60135	2.18079	2.27643	5.13395
GIMAP2	ENSG00000106560	57.9735	100.241	61.6519	186.869	239.223	159.265	183.625	213.981	139.416	64.452	58.0695	69.29	43.1951	42.1855	23.6632	35.8189	30.2671	34.143	51.4338	29.6152	68.4079	94.6518	51.7869	97.2578	68.1395	83.1465	162.334	153.162	87.2755	82.5506	52.5253	58.9775	43.3246	37.2041	43.4573	33.5429	121.053	121.712
PDLIM1	ENSG00000107438	19.3755	15.9723	54.2138	42.8452	50.0074	65.4639	22.6964	21.1972	19.8892	13.7248	8.56557	16.6971	8.01446	6.09906	22.6567	4.78276	17.2407	10.9446	8.67967	6.8628	6.24491	11.5637	3.69698	22.9561	34.7648	29.2375	60.2051	61.8101	47.0528	42.7514	46.1768	43.938	5.72509	8.7006	7.27212	2.27097	13.0656	10.0358
C1QBP	ENSG00000108561	40.8353	49.7232	68.6861	29.2708	39.5665	43.6101	23.3718	33.2293	36.2312	62.1263	55.2965	85.8196	11.0964	15.5035	21.673	10.3212	8.38314	11.2484	19.7934	16.4066	16.0719	17.0779	11.9181	17.5161	78.4756	62.8337	40.3644	48.7264	56.0307	58.0741	42.9216	37.9746	25.0724	36.5524	14.1421	14.271	22.7195	30.0067
MAN1A1	ENSG00000111885	31.3822	52.7625	37.2988	24.2741	26.8664	46.3452	20.1477	24.5618	52.1077	9.36368	9.24404	26.9349	6.44337	6.39585	6.66377	6.79114	5.63984	7.72421	13.7033	10.6369	10.469	7.10267	6.99322	7.29675	56.635	51.3922	45.1143	51.9566	42.156	27.6723	58.7357	53.3732	31.331	26.0531	9.93303	7.5411	8.89711	13.0037
HMGCS1	ENSG00000112972	4.52044	14.0641	4.9539	5.16514	5.49611	10.1292	5.07863	4.78082	8.58719	6.36682	5.20832	12.3584	5.78483	5.24092	5.96194	5.88182	5.90661	5.18062	6.84909	5.17934	4.90312	6.26	6.78417	6.18933	41.7645	49.616	41.6703	32.731	55.1064	40.941	33.9824	33.7857	10.0578	15.4196	8.62381	8.06162	18.8533	18.8437
HMGCR	ENSG00000113161	9.84803	18.8782	13.3554	12.0181	12.4881	20.9732	13.7188	11.318	18.6027	13.9008	14.1085	22.609	16.8912	14.7862	17.1409	13.6525	13.6211	13.1597	13.0455	14.5306	10.9258	10.6215	10.4442	11.0342	45.0035	70.8567	66.2741	42.5876	43.8711	40.0194	45.0881	50.8137	27.9811	28.4018	21.9639	19.5584	28.167	27.8978
SRM	ENSG00000116649	79.9506	70.9143	101.026	29.1934	49.1618	80.4077	12.4949	26.8815	62.3848	50.287	41.6901	123.158	7.45862	8.62519	21.454	8.25407	8.00127	13.5278	34.7188	24.4543	30.186	29.4226	20.516	26.5092	148.122	115.711	81.5116	92.3203	118.031	93.2483	77.3244	65.1418	26.0481	47.2012	16.6	12.09	53.2238	66.1446
ACAT2	ENSG00000120437	23.4021	34.4601	31.104	34.5328	34.3889	58.3144	38.8488	34.8468	54.4231	40.4713	40.8207	76.0687	34.1923	32.1221	45.6038	21.6336	28.9592	23.376	25.2135	22.1479	20.213	15.7596	17.5204	18.8826	108.76	164.995	148.772	121.108	129.814	100.696	139.102	120.21	59.7603	91.7281	37.5917	40.3597	38.2857	63.7057
DPPA4	ENSG00000121570	47.3167	56.4954	39.3754	43.5205	57.0722	51.5638	44.4244	44.8187	36.4389	28.8076	32.3494	29.82	29.0117	33.7169	21.9245	36.765	24.6357	30.2724	24.2313	40.205	26.9843	23.4581	44.6991	22.0539	38.8698	43.3716	29.4464	28.7542	26.0658	25.8492	12.3723	13.3607	7.68183	14.9021	6.13619	12.427	2.11088	3.59932
TNFSF10	ENSG00000121858	25.9622	41.8547	24.5948	40.3221	24.2298	38.4901	20.0014	12.6454	13.5789	6.98562	8.85425	6.30494	6.72373	5.81839	5.0075	8.02499	7.88029	12.6027	16.207	17.6351	17.7432	32.1822	21.539	65.6713	53.3998	73.1207	99.4151	99.3788	60.4649	58.9949	23.5711	30.9697	7.34585	9.68958	11.6577	4.96011	43.4937	84.2308
ARMCX1	ENSG00000126947	3.94992	9.33621	12.6675	18.9837	21.8958	15.5143	14.2003	23.6968	17.9641	14.0617	11.6415	15.1292	4.02687	5.53893	2.71133	2.52185	2.44951	2.46462	2.66585	3.17468	4.16744	4.55776	3.83326	4.30433	13.7951	17.1728	15.016	14.8399	11.1214	8.74592	6.5382	4.72856	5.63968	4.16276	3.48991	2.65838	3.17403	5.08529
MACF1	ENSG00000127603	32.1373	44.5485	21.1359	43.0115	32.3002	57.113	25.5133	34.5003	38.1676	19.4582	15.1068	24.747	17.4312	12.2133	20.4694	15.7737	23.1107	20.8891	43.4311	27.5601	29.5895	23.341	17.8053	39.6945	40.9075	33.6449	69.7956	80.5547	37.8006	31.4134	33.9132	24.5266	18.692	19.6535	15.708	13.7918	69.2112	70.7646
APOBEC3F	ENSG00000128394	12.9527	17.1906	17.1254	23.2529	31.2518	19.7246	9.39335	21.5567	15.1488	7.00292	2.95566	6.52531	3.83786	2.25699	2.9153	2.42202	4.88179	5.03109	6.19319	4.90093	6.40254	5.25734	4.63733	6.45168	11.7759	9.22333	20.754	19.1152	19.9562	14.9886	11.3947	13.5863	4.10326	5.76916	6.86451	4.97428	41.0776	33.2336
BCL2L2	ENSG00000129473	11.2439	6.17822	5.81474	13.8947	10.0498	13.3262	11.767	9.91074	12.9324	3.88283	4.59961	6.81327	0.925339	1.91408	1.81609	1.69609	1.50394	1.0943	2.83323	1.59265	2.3257	1.55411	1.52182	1.4142	8.11897	12.112	11.229	8.57932	8.97548	7.69066	3.99885	5.56595	4.03984	2.43562	2.30962	1.05474	4.97111	4.98472
ZBED3	ENSG00000132846	11.7305	17.8101	14.4151	17.5559	25.6153	20.9789	12.2508	19.4389	15.5874	9.29556	5.05757	9.85669	2.14999	2.51614	1.54913	3.6456	2.57681	4.54581	6.39889	5.26343	8.50314	3.01438	3.02641	2.6701	21.1054	19.1395	20.651	19.2973	16.5115	15.1839	6.31133	6.99681	6.05429	2.86285	5.73012	2.14235	5.2016	3.76318
VAV3	ENSG00000134215	52.492	57.6248	42.0471	51.1348	49.75	58.4888	35.8148	36.1639	38.5181	14.9165	11.6549	16.8883	4.04622	5.88044	6.57994	11.6072	15.5656	13.3275	23.7815	35.3692	18.641	15.7446	16.4212	24.428	29.6737	34.347	41.8744	41.4082	19.9845	24.783	10.5614	20.6889	9.54455	4.88119	10.3812	3.25872	31.4868	30.9529
MDFIC	ENSG00000135272	25.4555	26.3514	31.0228	22.9711	23.9904	30.4676	24.5959	27.1598	39.8181	11.1492	10.0855	19.0756	5.76965	8.09585	8.21714	5.14014	4.5703	3.6035	6.15136	2.75542	3.77983	14.1443	7.78427	18.1191	18.9236	16.7697	27.7887	30.5486	24.2809	19.5877	31.2375	39.9077	13.8151	15.6096	9.48996	5.6559	29.5756	39.4688
PIM1	ENSG00000137193	36.4144	56.8549	39.5326	32.9109	37.7935	63.2635	45.837	30.4045	38.6744	34.3281	34.1059	26.6933	24.3269	40.4407	32.7276	15.8248	14.2011	11.5786	13.6229	6.0881	11.3163	24.8045	13.1783	35.6047	39.2712	42.0356	68.9909	57.8061	71.3375	74.0807	29.5441	35.2929	31.4395	34.8204	33.3121	20.0166	101.182	114.096
ATIC	ENSG00000138363	40.079	56.2453	51.7044	36.347	47.8177	80.9195	26.3601	38.332	77.8929	56.8132	49.131	132.949	11.0727	12.4371	34.7194	12.9532	20.0791	22.0417	46.5082	29.3128	29.6592	31.5907	25.0214	49.3033	67.8999	62.8435	66.1725	71.1373	78.3478	64.0641	85.2368	60.5146	34.0207	52.4308	18.7258	14.9867	35.8986	49.9832
STAT4	ENSG00000138378	7.6926	7.18268	12.3407	33.3269	29.5578	15.8995	33.7097	24.3331	15.2158	10.1876	7.12258	6.3442	11.0122	8.42403	0.593019	12.0205	0.846762	10.9128	2.44505	7.54414	13.4887	7.77594	11.3121	4.22419	1.76688	2.91206	25.9169	20.8885	15.9482	17.0406	12.494	18.3845	5.58586	3.61162	3.81632	1.07703	44.1866	42.2253
ETV6	ENSG00000139083	86.2508	120.018	72.3716	120.591	130.996	155.287	73.5587	97.0759	94.4859	35.4761	29.6589	39.0688	53.9337	38.8723	51.319	27.2821	50.152	26.1916	14.7869	8.07266	11.5447	15.6241	13.567	19.4054	153.283	141.03	185.286	182.458	109.677	111.269	54.7719	71.9964	64.0586	42.3952	46.5675	47.5951	9.18014	7.43694
TAF4B	ENSG00000141384	5.98799	6.49803	11.1241	15.1445	20.8588	15.1639	21.2841	31.6737	10.8824	18.1972	8.80039	10.4929	2.56368	1.27942	1.48437	1.644	0.509644	3.85339	6.77377	3.47577	11.0532	11.2168	7.99197	6.76546	9.62106	8.56411	11.098	9.86731	8.26074	9.45557	8.76388	6.39391	2.60221	4.32048	1.23324	0.668034	5.54384	6.96316
HSPD1	ENSG00000144381	173.286	179.232	243.324	166.647	161.097	259.682	109.889	113.099	192.328	216.17	206.558	424.079	42.5476	49.0365	82.4288	30.6896	38.8436	50.0225	73.3203	55.1755	69.2452	68.987	54.485	68.7405	320.734	331.73	289.595	298.384	287.291	224.585	239.06	169.197	104.748	144.673	58.8842	48.9292	83.8221	112.742
FADS1	ENSG00000149485	7.7946	14.6071	5.4046	9.71596	9.99623	26.279	7.7188	7.1361	19.6261	6.25287	5.91571	16.4793	4.01154	4.46123	7.58689	2.38649	3.31215	2.29713	1.06364	1.4275	1.08085	0.533544	0.742497	0.995579	42.9302	67.023	59.0321	40.3582	39.1971	35.5044	37.4797	40.6204	16.6816	19.2196	11.0266	7.50473	13.6691	14.179
RNF144A	ENSG00000151692	13.0935	19.7867	13.2837	25.8257	26.9042	28.1343	19.4325	21.5474	23.4162	13.4237	11.8183	16.1125	1.62854	2.92341	2.65408	1.56873	0.918719	2.24219	12.3995	2.79795	9.06403	23.9907	11.1308	26.4592	20.6297	13.098	31.5092	30.9246	28.6482	22.0921	16.847	11.4373	7.13781	10.1618	2.97855	2.51536	10.9086	12.9406
UBASH3B	ENSG00000154127	19.9406	28.2671	30.5372	82.5023	89.6472	84.6786	71.4802	88.4165	56.9215	46.4967	35.5615	37.807	26.3421	24.4102	39.5494	19.65	38.4629	15.5736	15.5194	33.3952	26.7491	3.4825	4.02831	7.03387	15.2575	14.0634	58.61	61.9361	53.357	45.1266	45.0237	28.1779	34.6644	43.203	48.1221	46.9465	63.2983	64.1873
SAMSN1	ENSG00000155307	9.4834	21.9151	9.19002	26.457	23.6717	41.4721	18.5482	16.6081	38.458	9.18861	9.66388	14.5524	3.64548	6.21341	3.7732	11.9544	6.86045	9.11384	9.37694	11.5672	9.30747	14.1197	16.7197	19.7362	16.3749	19.1925	36.1878	36.0393	17.7598	18.3207	13.0384	11.8266	7.16194	4.8848	9.03582	5.08373	13.6752	19.3648
ETS2	ENSG00000157557	33.0915	60.7203	26.5725	17.7037	19.5475	32.3914	18.1882	18.4009	34.5817	33.6117	46.7309	41.7709	6.02499	7.23665	9.58533	5.6363	6.54097	5.78126	5.90026	8.70895	6.51426	5.36139	7.39434	5.57329	38.4732	36.9296	56.7541	48.1762	51.4991	56.1795	72.8781	76.6578	36.9698	46.8407	13.7623	8.82369	8.29224	6.23051
RUNX1	ENSG00000159216	37.6578	73.9949	39.7236	53.2362	58.5047	79.77	36.9868	46.746	65.5006	30.6071	27.5137	40.9983	32.1946	33.6575	45.8091	38.365	48.5148	41.2042	58.4367	59.4647	34.2065	30.323	32.2224	51.1421	54.4076	54.0097	54.5425	58.5949	55.8274	58.6985	27.8892	20.2935	46.9694	41.2029	45.8098	46.5622	10.5819	11.5748
HK2	ENSG00000159399	15.1195	20.9099	19.698	28.6736	32.9329	31.3495	16.9418	30.5813	20.1307	13.7557	7.03148	21.286	1.87764	1.05925	2.91076	1.4022	0.8446	4.12916	6.21237	3.44524	7.60038	16.7555	13.5636	5.69879	26.2103	16.5694	18.0163	27.3476	24.6088	14.8266	12.4155	7.0339	4.6517	6.30314	3.43413	1.56608	4.51888	7.59251
ITGA5	ENSG00000161638	17.4681	22.7321	13.1708	29.1859	29.4904	25.7998	17.6063	19.8057	23.2159	5.20402	4.12436	7.57874	3.08413	2.97367	3.92689	4.49515	7.99456	5.24686	12.4356	4.27659	8.58472	16.8242	9.25112	19.044	24.154	34.1222	33.1585	29.7828	17.8242	19.3043	3.86663	5.16847	6.49579	3.72896	9.35781	5.63537	13.2445	6.56533
WDR41	ENSG00000164253	26.7141	21.305	28.7239	27.4563	24.8483	27.1176	17.1709	18.7633	19.2235	9.2533	8.638	11.7986	1.9882	4.04529	2.45295	3.27614	1.73022	2.96663	3.19018	6.02147	4.31821	4.08732	4.3123	3.29567	36.9306	33.5112	30.7813	33.8152	27.9495	19.2059	19.8121	19.516	6.21717	6.41423	4.28348	3.80072	9.28342	12.9503
TPM4	ENSG00000167460	162.233	151.135	148.315	342.462	330.428	267.206	133.387	122.473	103.743	71.09	68.0031	78.5346	24.0447	29.4529	21.9315	42.5698	40.399	76.3859	80.5764	77.0833	74.0067	85.1219	82.822	104.036	256.802	266.388	520.034	456.954	227.754	210.641	129.581	152.193	59.2109	59.7854	53.8783	29.3249	75.9975	101.13
CD300A	ENSG00000167851	43.3007	43.9291	36.6984	29.9575	40.9665	42.1206	7.77908	19.9083	34.2354	21.1822	11.5412	28.3316	9.32457	6.81492	8.65956	5.77493	10.9235	6.47884	4.61454	1.41028	2.53671	3.37971	3.96696	3.57634	17.096	21.6316	23.9812	30.7668	19.3044	18.7448	33.5253	48.4688	17.4032	17.3517	20.143	9.60577	107.931	57.6532
ZNF608	ENSG00000168916	6.73651	8.81471	9.60482	12.0341	13.3834	11.2232	15.3734	20.6885	8.56185	6.73498	4.69099	3.11707	3.67171	3.33684	2.41226	5.62514	3.97807	4.82143	2.45605	5.82957	3.38913	1.66599	5.06571	2.96996	6.11973	6.67107	18.0757	15.1135	10.6031	11.9519	6.61749	10.0253	3.43509	3.01673	3.38294	3.61891	2.89536	3.5282
LIMS1	ENSG00000169756	26.9432	62.2021	19.3707	47.1284	39.5171	57.9473	38.4458	35.6281	46.6443	16.5917	15.9283	23.9372	6.19028	8.20372	10.1579	9.54495	12.6898	12.7797	12.6826	18.0334	8.71094	6.79159	7.16066	13.416	34.1185	33.6433	37.3798	41.728	29.342	25.6854	17.3939	17.234	13.7489	11.3218	11.0861	6.44415	14.5009	17.8172
CXXC5	ENSG00000171604	56.332	64.3198	49.922	64.8006	83.3759	55.0971	28.2817	44.1611	25.1882	19.0846	10.2906	16.3173	34.428	15.0906	26.9982	19.7797	36.674	22.0939	29.2464	10.2712	20.7173	3.13239	2.88028	5.77546	24.6313	25.553	65.5309	63.3148	38.4856	40.3239	34.2126	42.3704	19.0307	29.035	29.0887	44.0163	54.4027	50.8807
PRNP	ENSG00000171867	18.1852	18.7114	19.6893	29.5056	31.2455	27.4201	16.1664	20.8072	14.2706	6.39741	4.7755	8.92403	3.9425	3.69962	2.4539	5.4192	4.34468	6.78746	9.34005	17.3041	11.8922	9.55079	7.56716	7.69167	20.1443	20.5833	26.5348	26.3489	18.148	16.2591	8.17606	12.458	5.01942	3.1058	7.2385	3.65381	7.63995	13.0561
RAB37	ENSG00000172794	26.5563	32.6287	17.7667	64.6084	66.5822	38.674	40.468	42.1709	27.6756	20.9945	19.0147	14.9966	26.2423	23.2961	18.9885	35.5879	32.5156	27.8726	24.1925	47.8197	36.8349	6.27236	5.69324	7.89009	40.2814	43.1243	56.3147	50.1227	35.0043	41.7737	15.6016	18.096	25.1555	19.7213	44.6876	40.6328	71.2488	60.2011
NET1	ENSG00000173848	15.8798	10.5405	15.0684	14.3915	11.3969	13.3899	23.3335	15.8861	9.58893	24.5287	21.8049	12.1662	9.80519	11.3085	11.1253	8.40971	3.70896	6.67333	1.79402	3.78489	2.85609	30.9403	39.9396	6.52871	20.7496	13.9994	16.5025	18.0882	20.7932	18.3205	13.7099	19.4979	9.66984	11.7304	6.45137	4.11038	3.29098	4.40907
GOLIM4	ENSG00000173905	18.3933	14.5483	15.1744	20.2374	19.3546	25.1515	11.8388	13.3061	15.4732	6.18857	5.54174	11.1112	1.58106	1.53827	1.83388	1.01639	1.14744	1.70268	2.56968	7.70942	4.46844	1.20317	1.65627	1.2366	22.3322	28.2849	29.467	24.0138	16.2597	12.5635	12.6554	12.1495	3.72002	4.97116	2.15296	0.975177	16.3527	14.6245
NRROS	ENSG00000174004	32.4018	44.9024	44.9651	29.5793	41.5027	56.4366	18.8571	30.3328	44.6851	23.0834	15.2862	37.0791	6.16336	4.64557	9.81133	3.67006	3.25472	5.08968	5.61877	9.67287	7.57366	2.10297	1.608	3.20122	78.3686	62.5048	67.5796	68.0215	68.384	87.1303	26.7333	38.3866	19.4744	14.4409	21.2789	6.06514	29.701	33.9139
TBK1	ENSG00000183735	16.1693	10.7338	14.1122	11.7858	12.4678	10.1901	5.70299	6.91199	4.55245	5.43678	2.04257	2.01662	2.20077	0.290417	0.800382	0.659149	0.427988	1.93769	1.04659	2.82167	3.727	1.57303	0.776073	2.23025	17.865	18.2124	13.7614	17.4886	4.67562	8.14997	5.05741	8.83269	3.4243	3.71612	3.46892	1.31882	21.5721	22.9345
DENND5A	ENSG00000184014	26.3691	42.4481	24.1013	45.8712	44.685	40.4238	40.0433	41.0499	42.8527	21.3647	16.9411	23.2913	3.97945	4.81446	3.69384	2.72664	2.29845	2.95968	9.51131	4.12061	8.32289	10.4912	4.8304	10.9787	27.2155	31.7835	34.0886	35.2751	27.0328	22.6875	22.784	28.586	9.48364	10.5279	4.9835	2.60862	19.8732	16.5082
ANXA4	ENSG00000196975	8.74727	21.1028	13.908	17.1297	23.5773	23.1844	11.9021	19.6918	22.8922	7.81487	7.12205	12.0725	3.8995	3.68407	3.76107	2.86281	2.62009	1.95687	1.07287	0.93357	0.884669	4.34307	2.35536	4.06016	22.3532	22.5471	17.1538	18.1045	8.96919	13.1032	9.29801	11.0219	6.43919	6.34361	5.73042	4.48881	3.8251	4.78226
CTNND1	ENSG00000198561	14.4926	29.0319	15.6606	24.4949	25.2919	26.2057	20.9963	23.0394	28.257	9.27655	5.66647	11.273	4.35231	3.44422	4.25941	4.18421	4.9501	4.47302	6.0092	4.23689	4.42623	3.46076	3.85885	5.38778	33.4686	25.6936	29.6102	34.1797	25.8335	21.1381	11.0713	16.4015	8.49823	3.99546	5.53297	4.40898	3.82037	3.42184
APOBEC3G	ENSG00000239713	39.3091	36.3406	45.3298	84.001	99.9193	62.9177	38.1945	48.2162	31.9087	18.7888	16.6606	13.2688	6.14763	9.6427	5.50209	10.8839	7.57944	7.98936	17.7871	21.5142	18.9658	16.9995	20.3076	16.8535	29.6635	36.5948	79.4212	75.7918	43.5658	39.4006	46.9457	62.8293	13.194	16.2957	17.0283	8.1796	148.905	184.977
APOBEC3C	ENSG00000244509	24.7775	33.2976	36.4629	29.129	37.6675	27.793	17.9073	26.942	20.1244	16.3003	10.5117	13.231	3.37532	2.62699	3.56593	1.93959	2.01418	4.19894	6.4177	6.07837	7.94424	5.45838	3.54511	6.91566	30.305	19.2932	25.1865	29.8784	35.9111	25.4455	20.4364	20.0854	4.9824	10.7337	6.62079	3.2191	51.3411	47.7693
PECAM1	ENSG00000261371	40.5642	82.9026	31.3603	78.2098	88.8944	110.741	43.6067	52.4669	69.6729	14.3182	10.9402	22.4261	12.1165	10.0085	11.0331	18.6506	25.1677	32.451	85.1607	41.0021	69.5151	15.9217	24.8727	29.1071	60.283	57.5536	104.686	103.191	56.1508	52.932	31.3697	44.2273	30.3118	16.3158	32.3482	23.4345	51.3959	55.5535
ORAI1	ENSG00000276045	16.4537	22.8065	16.3482	26.6868	34.1198	24.9972	17.6771	22.2409	16.8128	8.87667	4.82391	7.74861	5.38851	4.69292	3.15719	5.94314	8.86993	10.6015	15.9241	9.95623	15.2822	13.7431	6.58909	18.5228	35.1817	21.0439	30.7869	32.4448	28.9498	26.39	9.25258	10.7731	9.32402	7.97982	12.7107	8.33649	32.984	35.6851
CFH	ENSG00000000971	2.12184	13.2185	13.1452	43.4926	62.1322	46.436	30.6053	55.4471	37.5952	8.06691	2.89598	12.409	0.238248	0.322803	0.0973732	0.218027	0.0484525	0.225633	0.337484	0.970924	1.42233	0.372251	0.337957	0.231875	4.39292	1.66497	20.5779	21.1828	9.47683	8.79461	11.7207	11.8419	1.91563	3.15895	2.59978	0.203375	11.1768	16.1034
CLIP3	ENSG00000105270	2.61157	21.3303	9.76263	25.2896	33.2941	27.2866	22.3244	32.2698	35.256	7.64645	4.72419	10.7559	6.87378	4.70019	6.10969	5.58371	6.99787	6.5873	8.95921	5.22459	7.39734	4.49071	4.69329	8.39569	6.07247	6.44779	20.5935	20.5457	13.049	16.6942	3.89875	4.59609	11.0685	7.68548	10.4315	5.94208	3.55332	2.36076
CDK6	ENSG00000105810	104.265	270.114	101.06	530.055	386.424	767.067	407.924	424.235	587.834	328.075	281.166	446.532	91.5303	97.0542	119.445	70.6819	78.5136	48.2299	39.5135	34.6872	22.6279	27.16	23.4503	54.7167	233.612	174.718	616.585	672.822	439.573	323.106	224.492	110.828	109.967	130.525	63.0577	63.2823	42.5699	53.5748
AREG	ENSG00000109321	158.487	0.732937	202.336	112.829	162.725	0.86932	101.182	116.831	0.185102	22.0703	7.18999	0.216199	2.82146	4.22684	0.0637511	5.55682	0.0317223	4.40863	0.030688	28.0842	28.5437	10.4256	11.8858	0.212535	1.41074	0.92511	0.468798	0.675692	0.529115	2.1829	0.0705299	0.613202	0.0192359	0.0193289	0.0257115	0.0634056	0.945608	0.512962
WASF1	ENSG00000112290	6.86539	13.0706	16.4017	16.3632	18.0473	18.4512	38.0292	32.0124	23.8802	9.24919	5.84359	10.7972	3.62021	2.92831	2.68229	1.74008	1.79031	3.12797	3.57796	4.09397	7.45703	4.86857	3.31695	3.48867	10.2963	13.6619	7.98846	10.3113	11.4534	9.85459	7.7862	10.83	6.29919	5.36288	2.36343	3.46593	0.508026	0.780091
RIMS3	ENSG00000117016	1.78314	5.29168	6.63954	6.71875	12.3495	7.82809	8.88922	15.1707	11.1253	6.53079	3.85982	6.14426	2.20359	1.27139	1.33629	1.22867	1.56676	2.03322	3.39074	0.972774	2.67139	2.21071	1.79103	2.51992	0.413222	0.54482	2.86746	3.39028	5.41187	5.55039	8.74258	7.12239	4.89396	4.20901	1.84592	1.57387	0.39506	0.345347
CR2	ENSG00000117322	2.61857	19.2767	10.0419	83.2708	68.3626	59.2685	97.9754	92.737	78.9271	30.2078	28.1294	34.6756	10.2395	12.2105	10.912	16.8195	20.8335	6.96438	9.59684	4.84125	5.90113	0.870511	0.967895	1.83221	1.15493	1.27605	21.3418	25.6628	15.1716	7.92082	2.31369	1.81936	2.83689	3.60277	5.13319	7.03558	6.69356	13.6933
TNFSF4	ENSG00000117586	25.0523	42.3512	19.0859	42.0669	46.8423	39.8869	31.0774	45.5728	28.3991	10.7641	7.77318	11.561	1.08852	0.86933	0.429108	0.857864	0.854089	1.49149	4.00727	2.68296	3.32135	3.79126	3.68511	3.71948	15.3768	19.7273	33.9395	30.8913	18.1447	24.798	13.2135	7.36661	4.79711	2.16621	1.93831	1.15765	2.05634	2.16947
B4GALT6	ENSG00000118276	15.4248	18.0897	13.4874	46.1539	47.6549	52.1305	26.2596	29.9547	27.8243	10.0774	8.97409	13.6203	4.9866	4.80877	7.22339	4.46746	3.39438	3.10147	2.15139	5.97583	2.55984	1.69026	2.53819	2.1939	26.0123	26.1662	68.6189	55.7319	34.2852	30.9383	10.9589	10.4521	9.12631	6.50785	3.49434	3.0901	2.68389	2.25021
SOCS2	ENSG00000120833	5.86457	18.7315	19.8986	14.4185	23.6713	19.0946	28.2134	45.9348	26.0344	5.86482	1.37916	10.2385	0.269735	0.199175	0.227351	0.142497	0.140647	0.200226	0.508751	0.241059	0.302434	1.42509	0.749158	2.06022	4.19324	2.04116	10.535	7.18017	8.12755	10.9963	9.77099	11.0857	3.67472	2.03441	0.7385	0.278065	3.58492	4.55522
HOXA7	ENSG00000122592	6.21328	8.72741	4.78386	14.0173	11.6277	7.17086	9.08203	12.0384	7.23639	2.69981	4.93539	2.732	0.144932	0.55638	0.0503494	0.40263	0	0.109378	0	0.123453	0.0799407	0	0.134423	0	6.3975	3.71479	6.93502	6.1036	6.90609	7.02615	1.93104	2.61098	0.364612	0.641155	0.0812256	0.27542	0.0765972	0
KCNK17	ENSG00000124780	115.971	70.612	46.6298	79.4713	68.5741	59.4347	49.0014	46.9169	63.528	9.00602	4.71834	15.6524	0.36055	0.654308	0.0910944	0.273171	0.0453282	0.1814	0.0219251	0.335035	0.126553	0.193471	0.385072	0.195231	4.25921	5.82908	28.4694	32.4197	24.2535	25.1298	0.789448	0.85716	0.0549727	0.124286	0.110218	0.0792755	0.0346458	0.0366487
RUNX2	ENSG00000124813	151.05	75.0095	155.442	89.1622	93.1796	46.325	125.165	140.868	42.0489	77.5094	51.8847	21.8752	5.6549	4.67044	0.424464	1.49698	0.249121	1.46195	3.12774	1.93473	4.51878	11.5484	5.73881	1.98009	31.1115	36.5441	50.7754	54.2638	42.5746	41.4294	48.2883	83.9088	9.28712	10.3088	2.09818	0.322035	1.02243	0.405757
ADGRE2	ENSG00000127507	32.4187	67.7552	30.2416	62.2921	97.7561	76.2451	28.5868	46.9292	49.8567	6.76917	3.92265	11.5205	1.5247	2.74329	1.21344	3.07536	1.95518	2.04096	1.55765	2.18292	0.75943	1.09087	3.02253	1.43714	26.9666	26.2731	56.0502	48.1868	29.6667	35.6719	6.62001	9.15588	3.90935	1.68576	5.72772	2.31795	1.81184	2.28337
JCHAIN	ENSG00000132465	56.9393	88.233	87.9177	13.0793	39.7111	58.6388	10.5964	42.066	69.4473	5.80142	0.889706	31.0602	0.543443	0.299559	0.232359	0.580659	0.115621	2.7552	1.11851	1.87535	0.645611	0.271422	0.232632	0.33199	1.32692	3.95071	10.5888	17.143	17.3565	8.33147	89.8659	156.182	19.7537	9.75727	2.64738	0.447754	1.54652	2.89793
DTX1	ENSG00000135144	12.4558	10.9616	25.1066	63.2937	121.616	50.638	11.2727	48.6125	19.7023	27.547	6.39719	22.0444	2.91735	0.669387	1.91047	0.447147	0.799932	1.61961	2.85988	1.04731	3.11653	4.54249	1.13001	6.81303	1.20576	0.875775	23.5838	33.7147	19.164	14.5253	26.171	16.827	3.02991	7.80565	2.97869	0.863163	20.7437	26.0766
RCBTB2	ENSG00000136161	11.2649	16.5623	19.0624	164.031	232.37	92.7818	70.5556	128.356	45.276	12.5006	9.22548	12.4247	5.22958	6.13818	3.5281	12.5629	4.54902	12.9507	1.50607	13.656	3.66396	9.39708	17.6143	4.60761	5.14782	7.56494	50.2095	36.953	20.481	24.2127	7.10277	5.76267	2.85219	4.1106	2.78319	2.5269	5.0551	9.62938
FRMD6	ENSG00000139926	0.479035	6.30854	3.10377	20.5786	18.4911	23.1865	23.454	20.1632	24.7428	6.34969	7.11782	9.13391	2.84976	3.21689	3.20667	1.96187	1.95058	1.88273	0.892145	1.72725	1.17491	0.996796	0.854337	1.35258	2.9981	3.74846	12.4615	12.3477	9.54612	9.79422	4.68102	5.0073	4.29671	4.11131	2.15099	1.71399	1.84079	1.97403
UCK2	ENSG00000143179	13.7673	18.5236	15.7717	26.3306	27.3213	36.2678	21.7571	25.8842	41.3766	13.5954	13.2419	27.3415	3.59706	4.50535	5.85911	2.33607	2.70958	1.79177	1.2668	2.18468	1.30736	0.808501	0.920589	0.70944	15.7136	13.6583	21.2057	30.447	28.2258	19.921	26.429	21.2567	9.58361	13.9757	3.54456	4.07832	2.27245	2.30838
DOCK5	ENSG00000147459	19.1237	20.2916	19.3242	47.5687	37.7376	32.5752	47.3053	50.3703	35.3048	7.21295	5.73734	11.9863	0.580712	1.3012	1.55748	0.830316	0.716029	0.659931	0.670952	1.45512	0.987793	0.745466	2.76457	1.48891	26.9526	24.1756	45.6182	44.6968	36.2581	33.9198	11.4436	12.7461	5.0417	3.79656	4.24227	0.771712	6.41931	5.5062
NOTCH1	ENSG00000148400	40.9253	81.2556	43.4622	76.9738	76.1676	73.9561	49.6749	66.4465	75.2447	45.1694	29.1009	51.6344	12.2293	11.9515	19.4868	7.99749	12.1961	6.73466	10.517	6.02515	8.05385	12.424	5.87845	15.1782	29.5885	17.8381	65.1094	79.5048	94.6925	91.8354	39.0938	37.1784	33.0908	31.8889	20.4948	16.2767	17.929	13.2029
RGPD3	ENSG00000153165	0.924362	9.84895	5.83753	9.88196	13.8566	8.6425	15.5382	27.1889	23.8572	4.0834	1.93424	13.4519	0.767922	0.914763	0.368635	0.744725	0.27032	0.969403	0.765839	0.444004	0.708507	0.642823	0.690653	0.813149	0.80328	0.495248	3.57779	4.16417	5.72925	2.8579	6.28205	3.16443	1.21768	2.1177	0.328648	1.02272	0.383711	1.24891
SCN3A	ENSG00000153253	14.2832	53.1582	13.057	29.6548	25.2936	23.4399	43.5048	58.1197	41.0062	9.2187	5.04809	19.1897	0.728695	0.650619	0.563397	4.24353	1.45476	7.86167	1.37801	2.52325	0.849186	13.4824	21.3665	4.87697	0.611409	0.710806	2.97588	8.24596	13.3895	8.83895	31.9991	17.7794	8.36888	15.6576	0.700094	1.009	0.127407	0.65957
TSPAN7	ENSG00000156298	1.50428	10.8948	5.23671	28.8592	20.5602	14.6183	28.9307	16.1176	8.07177	5.48044	5.36346	3.39593	0.523029	2.11493	0.545099	0.552141	0.506313	0.184202	0.839665	1.63355	1.2405	0.246978	0.549782	0.276917	7.23744	4.9303	5.73513	7.99214	6.19095	9.0154	3.0019	1.76291	2.82898	3.92242	1.11388	0.469858	1.43739	1.03316
NDST3	ENSG00000164100	4.31426	20.2434	14.2441	71.2147	64.6144	38.2586	92.8176	83.6883	69.4763	20.129	9.98515	35.7612	0.986378	0.767416	0.514	0.64669	0.225073	0.883353	2.52044	1.46194	3.38948	15.3589	5.47081	13.676	3.58104	3.21597	43.7053	41.7667	39.032	42.2662	22.3974	18.406	9.15661	3.86902	1.48151	0.320361	0.182456	0.102936
RHOBTB3	ENSG00000164292	14.3263	9.99156	20.1599	41.0037	43.5282	18.9011	47.4873	53.2255	11.6513	16.9098	12.0084	6.97602	4.18589	4.03378	1.94458	4.35135	2.19553	4.59491	1.10576	3.45283	0.83957	7.32773	6.23908	7.63649	9.14851	12.8914	20.8222	21.2733	11.4104	9.68312	4.86046	3.21013	3.05727	1.83771	2.4216	1.41094	1.89869	0.881462
FZD6	ENSG00000164930	5.26788	12.1871	13.0176	36.4261	36.5006	31.9881	37.5415	44.3892	27.6024	19.0863	15.6163	17.0347	7.06749	5.22146	9.51957	4.12207	5.57465	5.45598	5.19278	4.1875	4.09211	6.40977	3.90294	6.12755	9.66635	9.67721	27.7883	22.7665	13.4376	16.02	11.3826	9.96149	7.02417	6.45314	4.52673	2.28947	5.2095	5.29046
CTHRC1	ENSG00000164932	4.84362	5.56853	17.0824	46.9299	54.337	20.7363	62.9521	61.4284	11.1763	14.9068	5.75657	4.74525	0.906248	1.76794	1.61573	2.83112	0.733041	2.85615	2.37905	3.76745	1.32039	2.5434	3.489	2.82908	1.84877	2.50913	7.45274	8.32638	4.69144	7.64467	2.5411	2.62332	1.43389	1.67135	1.28411	1.01617	0.957909	1.37654
JAM3	ENSG00000166086	13.8266	27.5144	59.2665	107.382	132.485	58.0329	211.758	233.054	75.5203	88.6942	55.6436	42.5655	22.8774	22.5318	20.1943	16.5456	13.8685	18.1139	9.47721	13.2685	10.701	6.59046	8.66132	7.49547	9.58612	9.23212	26.3722	29.6998	31.3482	23.8294	15.2156	10.4105	15.5175	14.6222	9.0023	10.3395	4.50659	4.89478
MFAP4	ENSG00000166482	12.5664	152.881	60.6	68.0922	99.5936	113.325	175.453	224.176	333.825	55.9005	25.862	134.115	8.32478	5.55137	10.2239	1.93808	6.85072	3.53946	19.7644	5.8426	19.1268	1.12463	0.761236	0.717777	27.5934	39.0898	53.4604	54.3699	121.491	173.367	16.253	25.16	58.0602	5.90324	14.9329	2.22815	0.805573	0.262198
UGT3A2	ENSG00000168671	2.54588	45.6049	3.79393	37.3239	25.1765	90.6634	38.5167	26.1478	145.255	10.0065	12.5266	57.6917	1.54819	3.81814	8.0513	1.82465	5.25522	0.578293	0.125528	0.666032	0.3364	0.359995	0.174052	0.558877	4.07196	8.35469	82.6687	79.2134	96.3264	73.1802	28.5975	14.1908	35.3683	14.7454	24.1894	11.9223	0.942197	0.367193
VPREB1	ENSG00000169575	0.781939	7.41521	6.98563	12.724	37.965	15.1688	4.79478	25.8992	9.71986	1.80344	0.348496	0.943119	0.270176	0.0921932	0.375435	0	0	0	0	0.051141	0	0	0.779594	0.0596016	2.45664	2.23172	8.49472	12.4764	8.74665	8.16591	0.323054	0.314017	0.226563	0.227659	0.201889	0.0311166	0.142788	0.134261
MYO7B	ENSG00000169994	9.28403	23.5942	20.046	35.2183	40.63	21.2382	40.1948	52.5183	39.2777	20.2634	12.1096	23.3505	1.03542	0.962123	1.13445	0.53989	0.297395	0.733326	1.75283	0.841263	1.04557	1.04839	0.812595	0.980439	1.63147	3.15992	17.8443	12.8231	22.0222	31.4762	11.5059	12.5991	13.6087	11.7114	1.96406	1.15582	0.597737	0.11874
GXYLT2	ENSG00000172986	18.6676	37.851	25.5964	96.3066	83.0849	133.038	96.456	86.6224	138.391	39.8941	42.5852	70.8351	7.02405	12.1944	9.60495	4.84496	2.58883	1.3202	0.642161	1.76266	0.758969	0.613873	1.53345	1.87426	27.9253	10.0329	105.905	116.471	97.2196	80.9566	38.1594	32.3206	28.371	15.3697	6.6984	2.15051	0.99782	0.524771
JUP	ENSG00000173801	31.2718	48.2447	27.8523	42.3523	58.5987	27.7892	20.2188	34.7485	16.2495	11.3574	4.62222	7.40707	2.17809	2.17042	1.50528	4.59608	4.55823	8.07309	17.9252	6.41457	17.5541	4.32193	3.68928	6.14931	23.7142	15.6301	25.4669	30.8689	22.4691	21.7486	4.01345	8.63817	3.3664	1.09827	3.45428	0.82462	3.63095	1.25654
UMODL1	ENSG00000177398	7.44359	11.079	17.7533	35.5448	53.7489	33.3092	11.3871	48.3673	12.9667	14.8833	3.69725	8.67054	2.19712	1.48571	2.11476	1.54553	1.2544	0.65412	0.242699	0.595216	0.28351	0.285549	0.299126	0.253462	4.25384	3.09009	23.9722	31.9189	25.1808	17.698	12.5658	6.0034	5.15972	10.4373	1.49117	1.98839	0.346224	0.0939076
RGPD2	ENSG00000185304	8.18766	75.34	43.6958	137.894	137.992	126.701	199.782	257.551	220.849	68.246	47.044	108.243	3.55522	4.34964	1.56644	5.39599	2.15849	4.79895	1.39208	4.82562	4.20889	5.42539	5.68335	7.46035	6.36501	2.44375	78.4515	77.5052	63.7943	65.3913	72.7862	49.2831	18.8333	38.0679	9.13624	20.1335	4.85775	11.8931
RGPD1	ENSG00000187627	32.4148	78.3011	43.9603	139.622	156.814	154.409	155.228	269.414	249.574	41.4176	35.648	107.871	56.8128	52.5881	48.1428	62.8366	48.8292	37.6663	24.8617	75.2277	27.3827	11.2826	18.221	15.8128	5.26681	4.06339	66.3073	51.9303	37.5479	61.4909	33.4673	24.3762	28.1622	33.6672	30.9473	42.4699	9.54089	10.7851
RFX8	ENSG00000196460	1.37804	12.6796	5.49406	14.333	10.3691	15.916	23.1953	14.5657	36.8933	4.15403	3.92241	14.6823	0.352103	0.163841	0.103787	0.260843	0.0590216	0.161045	0.299761	1.42992	0.294258	0.302301	0.145142	0.15535	4.83679	14.449	18.0485	11.4128	9.6114	19.3685	0.885775	3.01348	1.80739	0.539443	0.980679	0.0663584	3.14657	0.564688
SULT1C4	ENSG00000198075	3.12652	6.35294	4.07045	10.2275	13.1766	6.12745	6.96301	10.2296	5.50296	1.12103	0.229058	1.70469	0.443948	0.333279	0.0137091	0.109628	0.272863	0.0496353	0.0263967	0.100841	0.0652985	0.139757	0.183002	0.0130582	4.61899	4.08897	1.49277	2.79705	0.706641	0.850255	0.0101112	0	0.00827301	0	0.022116	0.00681738	0.0208558	0.00735383
BAHCC1	ENSG00000266074	18.99	17.3628	17.6874	25.0402	22.7795	22.7636	18.7536	18.8163	19.2977	12.5989	9.12675	8.67799	3.19573	4.38218	3.85481	1.71898	1.14335	0.667447	0.129939	0.368598	0.243037	0.106271	0.146478	0.122288	5.68197	6.12026	14.3418	16.4007	25.0296	30.5486	8.18948	10.9033	8.30183	7.99263	2.05521	2.26401	0.485776	0.240154
PIK3R6	ENSG00000276231	9.9216	27.2515	15.9709	22.8097	26.1115	21.2803	17.9945	22.1245	25.9363	16.1563	9.36181	16.2227	1.50129	1.53688	0.850421	2.6671	2.11583	2.50173	4.55423	2.80195	2.4262	5.10242	9.86229	9.53068	11.8376	10.97	16.2166	15.448	20.0022	22.3717	22.3157	22.3059	6.89617	10.4104	3.93359	2.22026	2.31461	3.49978
E2F2	ENSG00000007968	23.3674	8.96174	15.1809	11.3965	4.42231	14.5018	26.8904	5.14326	26.4026	47.3911	51.7441	42.8294	41.9215	55.8737	86.857	16.0723	34.4783	6.3964	0.795199	0.637569	0.546421	1.30593	0.36753	1.20927	8.99148	6.17746	8.40127	10.9379	33.7955	30.8414	49.9825	43.0373	78.2933	79.5158	44.4286	47.62	9.48238	8.18035
GAB2	ENSG00000033327	23.8945	28.9898	28.3307	47.296	50.6232	37.6909	48.5959	53.4355	50.0126	19.4938	16.6342	24.1325	27.8639	24.0796	31.0822	17.3553	23.1263	8.3342	3.58294	3.50255	2.26804	3.18293	3.91972	6.1051	16.3644	17.3685	28.6251	29.9695	29.7824	32.5519	25.3277	29.5398	44.4069	29.0563	30.3678	26.2215	3.58384	2.70548
GNA15	ENSG00000060558	27.0363	30.6495	29.4109	52.0785	63.3838	39.189	45.7304	52.5884	38.2753	40.2925	28.2544	31.9905	27.8174	33.8265	26.7422	36.6531	16.1387	17.9762	0.98192	15.338	2.60714	1.5423	3.52172	0.718905	28.3794	24.2012	51.5829	56.1985	49.3109	71.2165	24.4781	31.5464	37.311	24.1696	25.0919	24.7308	2.34294	2.079
ASPM	ENSG00000066279	45.1706	13.0511	26.3679	37.2928	11.2972	29.5334	132.678	14.4122	38.3614	68.8866	94.8711	31.0976	67.525	122.471	97.1099	43.2833	28.2012	8.97581	2.30862	2.19458	1.47617	4.01027	1.91998	4.2844	25.3173	24.094	47.5845	46.6984	64.2073	56.1334	91.5023	58.0112	61.1743	92.0864	28.8688	30.1475	11.594	20.0457
NOTCH3	ENSG00000074181	21.8441	38.4444	39.207	42.7908	50.9975	21.3487	61.0552	86.2028	36.7246	72.0713	61.8292	38.6421	57.6857	59.0628	47.8843	37.7678	33.812	14.2485	1.29986	0.45949	0.671217	0.417439	0.49244	0.607188	0.92271	0.979821	9.30625	16.8497	32.7766	30.0693	33.1624	41.4689	70.4746	66.6921	61.6198	68.0051	0.81824	0.161473
TPX2	ENSG00000088325	77.0147	26.7004	70.7838	65.5783	35.5182	67.9478	184.017	33.0119	83.2209	159.636	191.991	88.641	113.787	164.6	165.922	47.3899	50.1059	16.5662	5.09241	8.35272	5.858	7.175	3.79682	5.97136	64.0021	69.1379	96.3516	100.236	161.084	142.359	188.048	141.054	129.448	182.212	65.7547	69.7272	27.7586	42.4848
DNTT	ENSG00000107447	3.50986	193.94	35.2955	255.544	171.937	475.095	394.963	295.53	776.514	198.193	284.107	473.484	134.338	200.734	442.826	93.418	306.03	35.0253	4.4037	3.21376	1.54485	2.69285	2.44596	6.26788	4.09576	16.3941	152.786	237.765	365.738	331.13	511.538	393.456	606.85	647.593	416.063	723.032	6.1346	2.07699
NEIL3	ENSG00000109674	33.5457	10.7084	18.4759	38.1151	18.3102	36.2462	109.124	28.6512	52.0701	85.252	110.598	62.0123	127.543	160.373	172.598	70.7121	66.3969	31.4647	4.82948	10.9425	5.60267	7.25942	5.68035	6.03041	13.0763	18.0064	43.8695	34.5019	71.7681	74.7854	100.495	86.7069	134.617	136.275	83.3816	84.9536	14.5656	14.206
NCAPG	ENSG00000109805	72.0887	18.2657	51.5071	58.7652	20.0661	47.1409	157.186	21.0902	59.6799	104.277	143.579	68.0591	76.2827	133.95	125.648	40.5643	36.4887	10.9985	3.35877	3.69704	2.98019	4.77819	2.39644	4.15704	48.0653	54.4737	74.8144	69.8325	109.425	90.7911	131.7	91.9008	101.401	133.689	45.6674	47.984	18.7275	27.979
SLC29A1	ENSG00000112759	12.8369	19.7526	22.9663	37.5281	42.543	42.9849	54.925	51.0863	61.7072	61.9388	65.4737	61.1261	64.6018	62.5168	59.8089	28.6559	36.9708	17.2271	1.73004	1.86989	1.56573	1.32555	1.35737	2.28779	18.4215	18.826	23.6766	32.2564	49.8552	34.2509	57.1592	49.8047	62.045	78.7644	53.6521	67.0609	2.80712	4.13789
CDC20	ENSG00000117399	38.2683	18.2057	36.2912	20.618	11.5327	17.1978	85.7795	10.6639	26.8147	74.8303	88.7836	39.0337	55.4107	86.1671	65.807	24.393	21.9358	6.86867	2.51844	1.58026	2.09472	3.49773	1.11338	1.90669	37.2002	31.0282	33.8789	39.1926	77.6634	58.7832	63.7195	53.6907	51.2433	69.2294	31.5772	25.8588	9.205	14.1909
RDH10	ENSG00000121039	1.02524	1.17783	1.30486	1.51199	1.1661	1.21219	2.19613	2.11789	4.01303	4.27075	5.24569	6.0655	9.10163	9.88206	6.18007	4.85775	4.02395	4.16985	0.802535	1.84813	1.94723	1.86403	2.13172	1.3051	1.61414	1.25973	1.9918	1.80257	9.41726	11.7613	49.2703	56.9799	46.8007	45.9114	24.7084	20.5172	2.28851	3.2997
HJURP	ENSG00000123485	46.8885	8.35779	26.4815	30.8881	11.5016	22.7703	90.2598	9.82364	31.8736	58.4387	78.0405	22.5216	51.9524	90.0068	86.1612	27.6672	27.1027	6.56795	1.2871	1.13976	1.226	3.84786	1.29232	2.05286	22.4925	26.6783	33.121	33.8668	79.8462	67.5187	58.9924	52.912	57.0937	71.5077	31.403	33.7687	12.9483	18.213
PFKFB2	ENSG00000123836	79.597	27.5551	89.6827	99.8838	106.335	10.1341	234.564	237.158	37.552	159.731	145.451	24.5328	194.097	181.681	2.46906	126.424	1.85017	51.698	1.65309	6.85978	5.67132	6.83927	8.38765	2.31204	3.17607	3.23429	3.2872	3.8385	6.72314	7.07156	7.21647	15.6231	3.53466	2.47761	2.24433	0.733379	4.09306	3.50499
CKS2	ENSG00000123975	57.9269	25.9186	64.2929	34.291	29.6479	31.7935	97.0906	32.856	40.3912	144.159	152.911	60.1345	107.027	147.16	90.5009	32.6857	26.522	16.9777	7.74983	11.3697	9.24431	8.83039	4.24259	4.98763	46.6945	58.3717	50.7285	45.9725	83.7775	96.3368	93.207	85.893	91.543	114.875	43.8125	51.068	21.4605	27.9625
DLGAP5	ENSG00000126787	41.4715	13.6904	30.2282	30.0485	11.6035	21.6201	101.526	13.7317	30.7247	82.7146	102.296	31.5506	63.2768	109.695	73.751	33.3617	23.4117	7.47315	1.33571	2.19823	1.45887	3.41187	1.24552	2.68942	23.1694	23.0138	36.5789	39.5999	63.295	56.0759	69.0893	51.1606	55.0676	79.3034	26.4461	33.2864	9.80347	16.2881
CBFA2T3	ENSG00000129993	51.5332	68.8009	60.5278	60.0777	89.5751	45.4793	56.4373	73.9504	50.4981	48.8578	34.4713	43.8147	64.6076	56.8725	109.164	62.3308	114.409	55.8959	7.20351	15.55	4.12936	4.97043	18.4383	5.84867	37.6068	24.8596	55.9765	53.1733	79.3854	93.7437	59.9086	81.5624	128.732	94.8812	119.872	128.786	7.9133	3.68898
TOP2A	ENSG00000131747	192.586	51.8469	141.557	177.573	68.1155	135.246	582.027	73.8932	197.162	400.904	484.924	132.874	274.785	436.381	414.551	144.286	134.638	36.9569	11.1471	11.8441	9.7952	16.9407	7.40623	11.9323	134.796	148.023	266.1	257.03	371.254	309.523	528.164	372.146	408.545	505.616	172.657	170.256	74.1169	112.284
KIF11	ENSG00000138160	91.3244	27.083	67.2344	59.4401	25.1612	46.7497	171.051	25.6419	59.2701	114.464	144.64	64.5835	80.8386	128.763	105.943	41.6423	35.5336	12.3788	2.78011	2.89475	2.24176	5.65188	2.2504	4.00431	56.7834	42.9836	56.9768	60.2775	84.1249	78.0465	105.185	72.412	74.3076	106.732	38.1434	42.6919	15.5032	23.5776
CCNA2	ENSG00000145386	61.3777	16.8664	40.3809	38.024	14.4377	32.2707	113.138	13.9367	44.1317	82.3943	109.733	59.9882	60.6255	113.392	99.5117	35.028	27.8783	10.1711	3.29676	2.61734	2.44156	5.29296	3.23084	3.71477	44.9385	47.2301	56.1821	52.3514	95.1242	93.8183	104.475	84.0545	98.0143	128.578	51.4064	56.274	13.3614	24.8489
TNFRSF21	ENSG00000146072	78.7986	58.217	73.011	28.9766	25.3302	25.2821	54.3322	37.0248	35.9228	37.4662	42.2878	29.5164	27.7346	42.1266	38.5398	23.7718	25.2432	8.77883	3.97312	6.58132	4.04858	0.826604	3.18494	1.17182	19.32	23.0691	24.6978	20.8255	30.7978	42.2833	38.2165	87.1729	61.6063	41.8843	48.0197	49.5766	1.76948	1.13987
MKI67	ENSG00000148773	139.721	36.274	83.5015	64.7224	24.429	74.9424	172.033	30.7703	91.1284	144.388	179.867	89.4042	130.374	194.226	235.224	58.3706	65.8176	14.6505	5.0624	3.91631	3.22642	5.98227	4.08948	7.877	71.1991	62.1047	104.688	103.707	204.783	153.473	230.569	136.377	155.434	220.45	70.5993	78.7432	34.6039	57.7734
BUB1B	ENSG00000156970	55.801	18.4452	52.5978	49.6734	21.9003	40.7292	150.968	23.8024	51.9092	119.237	158.146	56.599	94.0281	156.221	100.111	43.4057	27.9136	10.5046	2.3439	2.52167	3.16185	3.55518	1.8671	2.90679	33.4126	38.8345	50.958	52.6116	98.3125	82.3702	87.8299	65.0967	77.1979	100.661	33.0679	34.7869	12.4683	16.3698
KIF15	ENSG00000163808	33.0746	10.5974	29.8234	43.5721	16.0306	39.4811	104.599	15.5712	43.4493	64.8326	90.5053	43.5211	51.3298	84.7809	82.7326	24.4443	25.1873	6.96763	1.84176	2.20226	1.73841	3.90048	1.90532	2.60537	33.0937	36.0425	61.7663	59.7928	65.8645	58.4619	102.874	74.3116	74.3029	97.1915	30.5795	35.9563	13.3256	23.598
SYK	ENSG00000165025	101.293	78.0669	86.739	70.8898	70.4003	63.9498	82.3124	69.2027	66.119	57.4379	67.5072	45.8896	55.2378	55.2094	50.6248	38.2265	42.8668	25.4819	5.69627	11.8482	4.17447	2.95675	6.4236	4.51872	56.3588	77.2234	58.2828	64.4647	50.0785	45.0783	66.3009	74.605	47.9376	42.4985	37.5394	49.2819	4.21857	2.79233
E2F7	ENSG00000165891	16.5359	3.49254	9.65635	9.25644	2.54348	10.8768	22.0569	2.98085	14.6526	11.0285	18.1741	15.5693	15.0893	26.4114	37.5073	8.80154	9.51485	2.42669	0.493443	0.365197	0.208658	0.653133	0.298236	0.57583	4.40447	5.51672	11.7641	11.1781	18.3073	15.113	20.2873	16.7025	24.3555	23.7839	10.2296	9.28678	3.7737	4.32496
MAP1A	ENSG00000166963	39.2577	46.6595	53.3813	60.0493	81.0373	65.2294	70.4134	99.9325	94.9443	77.6989	68.6634	51.1011	61.7562	51.2235	46.3385	31.1705	32.2615	18.367	2.94001	2.64377	2.68224	0.922283	1.2356	1.34712	5.7489	7.26423	59.8544	60.4113	58.869	60.3087	116.541	96.4361	87.5974	86.1534	51.6685	61.6536	2.28075	3.01872
TK1	ENSG00000167900	33.3015	14.8639	25.8793	26.4692	12.0243	27.4601	35.0719	9.14752	27.9139	38.741	52.8971	50.3881	15.9131	26.133	37.3323	5.32658	8.44031	2.57993	1.71505	0.727983	0.783956	0.921191	0.775439	1.5124	52.4134	40.3332	29.4799	35.1839	53.6767	41.7324	27.5774	22.4146	18.7897	32.7473	8.15299	7.53961	9.73571	15.7049
MZB1	ENSG00000170476	151.213	354.918	208.027	261.265	344.143	320.706	326.214	401.051	505.875	266.867	201.997	334.024	418.147	315.323	361.549	319.904	468.376	236.572	27.3504	59.827	30.3333	3.98218	6.74185	6.314	84.6654	48.3936	150.064	179.093	316.654	348.353	192.838	296.858	469.713	344.534	540.414	715.106	44.5873	37.5135
PTCRA	ENSG00000171611	14.2084	138.195	117.101	37.758	89.2044	60.5811	188.8	342.927	300.711	250.415	153.83	213.93	123.844	104.143	136.847	61.3141	85.6187	30.6951	1.37531	1.76323	1.6895	1.11452	1.29724	2.11048	0.499459	0.152912	1.54191	6.41167	78.397	58.614	35.7584	34.3331	108.428	61.9096	48.3957	59.6584	0.909211	0.547351
RRM2	ENSG00000171848	115.344	27.9039	80.474	55.9184	18.7318	60.9682	115.722	19.6166	86.8784	129.245	174.004	171.078	92.0945	146.964	217.407	39.6658	60.0849	12.0402	2.54078	1.89194	2.15944	5.04265	1.8757	5.56812	79.7145	81.8029	96.0407	85.9256	155.817	129.965	209.104	179.083	199.453	235.662	87.7948	85.6733	38.0046	58.4339
INSIG1	ENSG00000186480	6.85347	19.4307	7.40554	8.93054	9.25448	20.1229	9.64061	7.87813	17.0758	14.3011	12.3568	19.4031	27.2168	26.4922	22.9915	15.6931	19.8121	15.7539	5.62106	7.29223	6.33602	5.58614	4.31818	6.81403	47.4316	55.6338	48.985	35.9129	41.2231	40.284	42.3687	48.8059	39.5579	40.8147	37.2554	36.843	18.2475	19.1078
MME	ENSG00000196549	20.9097	46.4323	11.2513	26.4596	22.5644	31.5792	46.8731	37.0162	74.2766	8.51519	12.0051	31.6332	1.55905	3.72051	10.8465	1.31073	2.8558	1.29355	8.7729	16.7436	13.574	0.278495	0.355157	0.457067	0.281487	0.423624	6.00508	14.5936	34.7954	21.3692	37.501	16.4434	62.8807	45.5216	19.2072	11.6004	8.25046	10.0641
ADA	ENSG00000196839	86.6829	146.257	79.7986	132.14	158.071	147.042	182.811	186.073	252.78	211.283	217.919	251.987	147.879	146.829	168.015	87.0198	137.564	58.7978	19.1279	14.6222	13.0067	15.8388	12.6534	21.765	36.7221	36.8764	90.0949	136.186	207.059	166.238	235.039	194.347	207.558	263.718	188.489	214.196	21.0099	11.0112
ATP6AP1L	ENSG00000205464	2.14463	18.952	20.0399	14.0914	15.4866	30.0723	28.3355	30.7011	58.6689	28.7676	19.9809	44.7163	8.33373	8.22344	14.8636	7.82856	8.61392	6.138	4.1378	4.83	3.88583	3.65126	4.8342	5.68592	2.42883	6.99243	35.4206	20.2459	52.1512	85.769	57.8076	86.2256	58.7537	49.554	8.61882	6.59004	4.76765	2.24145
MLLT11	ENSG00000213190	7.56919	16.8671	13.5818	44.9094	49.756	53.3451	40.8111	45.0551	47.4136	50.394	43.774	44.1134	32.2764	32.2275	33.7837	19.2041	22.4528	25.0811	15.2642	13.4494	17.4642	3.95189	4.13979	4.92942	9.13167	9.81376	62.8505	50.3825	44.1627	40.3214	59.3698	46.7545	66.3089	61.5637	51.5307	41.2441	18.2966	15.4086
UHRF1	ENSG00000276043	98.6803	97.8556	127.238	115.793	111.266	168.77	193.113	166.507	201.965	217.147	195.667	220.295	71.6412	83.5644	116.34	23.735	27.4171	7.54941	5.47849	3.37233	2.3004	4.08508	3.02729	5.53033	73.8441	60.0902	127.443	143.348	220.086	182.829	171.452	123.565	128.434	124.892	42.1067	37.5187	14.0557	18.8726
PLXND1	ENSG00000004399	52.8415	39.8487	38.1755	51.1535	43.5751	27.0976	47.8905	42.5646	24.6612	22.7102	23.7635	17.7817	46.5919	49.3142	35.0969	62.2379	40.9079	23.9459	2.62087	8.74468	3.59469	9.31988	10.1925	7.54151	28.9824	29.8844	31.103	26.1698	21.5092	28.0139	10.0832	15.0496	23.1991	20.3912	33.0034	38.4529	4.23633	2.61224
TIMP2	ENSG00000035862	30.3672	44.7122	36.3511	75.2767	62.867	48.6052	103.99	74.9043	78.1492	65.7306	83.2718	60.4083	76.1299	78.1466	70.64	45.0466	57.0246	40.0609	18.3506	32.7834	23.9652	22.7768	24.8034	16.0733	31.4643	23.4006	25.744	35.8847	56.4537	50.5089	39.9832	21.3845	50.4897	59.6326	47.6449	63.8316	8.84261	11.7625
ST3GAL6	ENSG00000064225	8.17649	8.47659	7.10875	9.90089	10.5523	8.37067	17.6126	17.1651	12.1912	19.0932	23.2741	8.10505	43.6743	39.7745	11.3701	41.1235	8.74531	20.0814	1.52684	6.53052	2.13273	3.03327	4.29579	1.19694	7.44824	9.54246	5.84335	4.09318	3.83107	4.40071	2.83158	3.31257	4.34074	5.7806	2.89401	5.38273	0.210945	0.269627
ITGA6	ENSG00000091409	14.8842	27.3412	43.6297	85.4464	74.4607	34.3109	240.375	173.767	39.861	365.052	439.143	71.5184	225.639	310.333	67.5021	100.852	38.2168	53.5593	56.6876	44.7902	56.8144	48.7894	43.774	53.8558	27.2771	27.1448	34.0104	31.7526	26.6975	30.8545	38.4552	26.7846	55.1669	62.578	36.2104	19.9192	52.7427	59.3466
XBP1	ENSG00000100219	45.231	73.3716	74.0952	25.5907	32.0473	76.8488	22.1578	34.9069	78.6207	28.5614	30.0238	37.2486	64.1453	51.9995	70.3647	56.1365	121.024	58.4274	14.6414	12.6548	14.683	11.0318	7.24109	14.451	127.532	106.741	50.1504	65.0813	72.1773	49.2448	32.0788	39.8349	89.0935	44.7398	150.153	150.452	82.3039	80.6036
CERK	ENSG00000100422	29.3652	25.9083	28.302	30.5111	35.1528	28.326	31.8699	30.5764	25.3196	23.6513	25.2183	20.8306	70.9041	55.8798	49.9566	60.1967	76.338	55.0502	30.9494	32.3758	34.3745	37.7712	26.5435	28.3332	25.4389	28.6902	29.6957	28.3023	27.7396	28.5556	20.9504	30.7023	43.7988	34.9673	64.3908	73.8398	16.5368	15.0104
CEP128	ENSG00000100629	14.3533	18.4146	11.4996	12.9051	9.98745	18.2348	25.0425	18.8337	41.4049	46.0286	47.5774	55.034	50.3737	49.3764	122.651	31.4166	98.4255	15.2802	8.59133	6.09932	5.21267	3.43203	3.80242	7.25253	10.4007	13.4606	17.2821	19.4617	28.1541	31.1242	68.8232	58.8156	137.357	101.826	135.6	132.043	9.90517	7.45046
BMF	ENSG00000104081	65.7836	34.6935	73.8115	46.9555	70.0619	5.55913	81.2864	142.426	19.1931	105.842	74.9973	17.5532	257.714	166.492	42.0775	181.125	73.1631	131.091	8.09586	18.9912	18.3896	26.1494	22.0271	12.9594	5.88946	6.00566	6.2286	7.45709	10.4933	13.2129	11.7257	14.3257	43.5081	33.7942	58.9799	92.7803	6.93957	6.15772
CD79A	ENSG00000105369	15.6704	33.2265	36.2988	55.8552	75.3683	23.8619	38.0717	64.898	17.889	30.4665	13.4291	15.0669	35.7513	17.0306	16.7967	24.2512	43.3625	37.4144	48.3077	37.3242	33.1242	9.26159	9.85996	11.0946	1.69838	1.29138	19.605	27.1227	23.9507	43.3605	32.0843	56.6708	31.0304	23.6652	51.0147	52.6069	37.6813	34.9546
HSPB1	ENSG00000106211	8.61337	25.629	9.04511	7.55015	11.2153	8.54187	21.9658	23.3985	21.0717	32.9153	40.9567	25.865	24.9832	45.5766	36.7441	21.1971	22.0487	9.66886	14.4738	29.3441	20.2185	9.03278	9.33022	14.8854	26.8999	19.5059	2.86733	3.93116	23.3309	24.2819	27.9032	21.964	55.8676	60.6959	64.2633	50.9563	35.9245	42.1795
AEBP1	ENSG00000106624	10.4799	17.1352	11.0394	12.2179	11.0488	12.3273	21.0622	20.9522	32.8145	60.1602	61.8599	56.6182	97.8655	74.2055	91.7294	58.8975	77.2889	36.3796	7.52483	26.4536	8.88723	6.20945	7.77872	6.35233	7.54067	4.37159	9.94646	11.0384	26.4361	32.3426	41.0943	38.6591	104.45	77.5634	124.657	128.968	10.7002	7.92745
GALNT7	ENSG00000109586	32.2996	46.7186	38.4311	61.9531	61.9957	57.8125	76.5231	80.5468	76.8478	72.9818	80.567	70.2011	131.967	109.597	126.153	92.1942	111.669	65.6359	18.9334	41.3006	22.1617	20.9475	20.5184	21.7206	29.6475	36.6851	57.4967	52.3702	44.9904	48.2078	79.7073	58.4247	112.83	126.595	100.073	140.111	14.204	16.9442
CORO1C	ENSG00000110880	63.1893	26.1401	53.2911	16.8768	15.7511	14.986	20.0645	10.4486	10.1382	46.0989	51.0549	13.886	47.217	54.635	17.0467	39.2533	16.3243	25.0262	5.28859	14.521	6.99442	5.34364	6.12271	4.60483	27.1152	26.2431	25.9245	26.2894	22.2422	23.3527	30.6382	36.1159	22.4607	20.0884	25.9801	25.4162	8.70661	7.67701
ALDH5A1	ENSG00000112294	6.27879	13.3193	6.90411	23.1186	23.2208	23.3455	24.0458	26.877	27.1382	21.563	28.8315	27.7381	33.8192	38.0254	30.3794	36.0336	31.0177	29.6616	23.7361	26.147	21.0455	22.0286	22.6806	23.2179	9.86092	10.495	15.6159	15.2071	14.1657	13.1833	27.6065	18.4819	30.0117	38.4553	34.3759	50.966	6.65454	9.54709
TTK	ENSG00000112742	12.4675	4.08216	10.1827	13.9124	5.85461	11.1172	40.8957	6.76364	16.1796	36.6099	41.3895	18.5834	52.2684	69.0208	70.1783	29.507	31.3793	11.5114	0.97748	1.7211	1.41798	2.1324	1.19637	1.62974	13.9046	11.5941	13.4061	16.042	11.4985	25.0716	15.3305	19.7992	48.7385	59.7084	36.0345	45.0531	5.17727	7.01969
TFDP2	ENSG00000114126	15.3991	88.2522	27.9811	76.1984	80.5016	135.731	126.729	136.004	217.045	177.145	175.027	206.962	112.859	109.992	179.298	71.2077	134.266	50.943	26.4152	40.5663	23.5417	17.1126	20.6778	22.2166	20.9758	17.4224	98.631	107.326	140.861	127.696	175.255	120.371	237.922	217.676	193.876	214.524	19.1683	18.9697
STMN1	ENSG00000117632	162.008	114.539	160.82	143.84	120.392	156.22	256.248	127.416	227.984	317.592	377.42	334.568	222.203	300.642	307.748	107.499	155.339	106.049	61.5208	84.5509	60.0641	54.2993	52.5466	48.2175	94.1741	77.1594	142	150.041	236.881	242.771	309.7	250.161	346.092	390.905	267.56	256.635	48.3178	78.5595
MYB	ENSG00000118513	50.6383	105.308	67.8661	96.7001	87.1183	133.788	130.436	112.901	181.459	93.7586	93.1284	118.832	69.3901	64.122	93.0299	77.8522	91.0943	68.6286	34.8446	154.735	44.6841	23.0745	20.5834	8.71466	150.99	143.069	142.058	143.381	115.976	119.968	97.1364	82.5323	115.215	113.251	119.981	136.692	25.1883	33.3042
MED13L	ENSG00000123066	51.5348	62.1598	43.8359	53.3943	49.8084	46.6864	55.5408	61.5292	59.7359	38.7958	38.9324	41.7874	63.7496	51.9549	82.4644	57.1178	92.7036	46.1992	34.249	33.3338	26.4448	23.0149	28.807	31.4138	43.7376	39.6196	57.9095	60.7301	51.6436	47.4415	61.8935	53.2271	77.54	74.1556	71.6376	93.5739	19.3998	21.6492
CDKN2C	ENSG00000123080	15.3034	4.02156	8.95889	7.51561	2.15973	4.34667	22.8644	3.00462	7.1259	19.9372	25.617	9.79716	29.9428	51.2058	43.9355	24.1714	19.4463	9.14251	2.06021	4.21943	2.1766	2.02248	2.01152	1.51601	6.37754	4.85439	7.13045	7.84088	20.682	20.0292	14.8165	16.0416	35.8925	31.9865	32.5696	32.9759	8.14895	9.6711
MPP1	ENSG00000130830	23.8463	54.1491	31.9944	80.5497	67.8452	80.1398	121.442	83.8097	121.691	75.7115	85.5924	83.5634	91.6947	94.0343	100.48	65.3241	94.6855	46.5688	18.3805	29.979	16.0512	15.2741	17.9135	15.5219	38.5992	46.2154	38.9459	46.2062	65.523	68.9362	68.765	58.2535	77.2107	94.8856	81.1943	96.8699	16.752	18.7325
C12orf65	ENSG00000130921	4.71302	10.3864	6.19	8.26179	10.3037	10.5847	13.9635	14.2836	20.8315	18.2008	18.7318	20.4483	30.9607	25.2393	44.8416	21.1003	40.1992	16.9373	6.75968	6.50483	6.30701	6.37208	6.21709	8.1853	5.39948	6.36704	10.936	11.2822	12.8164	15.6943	20.7247	15.3832	72.7925	39.5923	99.3044	86.5153	7.75377	7.85791
GSE1	ENSG00000131149	20.0547	27.0355	13.6561	32.2839	29.3378	32.4659	26.6041	26.3742	39.657	28.4233	27.735	42.8594	45.6406	35.3925	78.6889	35.2276	78.4405	29.906	27.7167	32.791	20.2228	5.35867	5.63606	8.09162	27.6271	26.0743	40.8159	36.9572	40.3405	43.8072	36.6807	31.652	63.3144	57.7522	61.9448	71.7778	36.9412	31.2579
SERPINF1	ENSG00000132386	27.7585	19.8304	38.0917	7.32543	11.6024	5.71277	6.95372	18.6023	12.5185	11.7492	9.10449	14.4522	43.7493	20.1122	23.089	21.4988	33.2825	23.0237	16.7477	11.7552	15.6203	3.67694	5.7332	7.29393	3.36288	4.58683	3.51702	5.08359	8.98785	5.42038	36.5758	96.1693	22.3017	17.009	30.4	26.2917	2.16528	3.90226
PIK3C2B	ENSG00000133056	12.1367	20.4114	8.60048	20.2126	20.3106	16.0837	15.9798	16.8567	14.0718	16.5619	16.8517	11.7311	30.2596	26.2715	32.1065	33.1082	46.3446	22.6088	13.0676	12.7591	8.79414	9.41095	11.5081	14.6989	4.92144	5.22644	13.5239	15.9223	14.9484	17.8746	17.5293	12.1375	45.4762	40.5328	55.2711	79.1369	12.8239	12.4841
SCRN1	ENSG00000136193	33.3692	40.8502	29.7109	32.3541	34.8265	21.217	39.0847	48.3541	30.1927	63.1264	55.4404	35.6767	70.163	54.8333	46.795	44.1125	42.6805	41.346	18.5194	25.8298	25.398	9.55248	7.47612	8.18742	25.7155	26.1945	18.2661	22.0318	19.9989	19.8136	22.0069	25.3691	43.9888	43.5007	31.9802	41.0433	6.36047	7.94008
ZNF280D	ENSG00000137871	6.32092	14.1063	6.80982	13.9556	10.9589	13.817	21.3635	18.9995	26.9481	15.6768	19.9186	21.1194	33.6628	37.5285	47.8739	33.5179	54.4897	20.9428	16.9642	12.1707	10.3029	9.72549	12.5712	12.3761	5.4777	7.99312	9.26607	10.3907	8.66456	13.8509	17.0498	20.2026	40.2655	44.8412	42.9957	55.2611	7.50473	7.38804
SEMA7A	ENSG00000138623	12.2414	7.76775	10.0857	1.95476	2.06849	1.38341	1.71696	0.825452	0.975861	12.4577	11.6619	8.78073	15.3263	11.076	14.6538	13.4473	20.7267	10.8789	2.52389	3.89152	1.52084	0.932725	1.68495	1.92084	2.75105	1.76676	1.46707	2.64201	4.10106	4.2559	10.0726	14.5805	14.0557	14.8166	20.1429	25.1097	9.05017	6.94115
PEX5	ENSG00000139197	3.58293	8.07523	9.12682	6.79449	8.83818	5.46193	14.3059	17.8245	10.1435	21.9888	12.0994	11.1478	30.2949	18.1299	17.495	18.3422	17.2728	14.2713	4.85958	4.93743	4.80157	2.78017	2.61332	3.44421	2.46642	2.33971	3.22919	4.0889	5.65434	7.14505	6.30361	7.08127	14.3488	11.1182	12.4267	15.3223	2.1948	2.38634
PELI2	ENSG00000139946	9.12243	32.4084	13.1557	23.9656	22.5339	26.1477	34.0196	32.8154	43.6946	34.6844	39.0783	36.9577	53.2901	53.8676	58.1704	49.5887	56.7557	34.0255	17.3089	21.685	13.9656	11.8659	15.8132	11.1004	11.2103	10.7626	13.2527	14.9663	22.0232	22.1126	33.6849	25.3988	55.6602	52.5549	49.7128	66.7337	7.50839	5.18598
TCF12	ENSG00000140262	27.2826	59.4507	40.1408	52.6261	52.646	56.0168	82.4789	83.6205	100.354	109.597	116.583	122.815	137.171	131.531	179.412	107.906	188.734	97.6886	64.3762	73.6242	55.5299	45.215	51.2987	50.8862	37.6417	39.6932	55.8615	52.8044	78.28	75.5905	184.925	127.237	191.623	232.625	172.842	249.864	44.1342	52.4761
KANSL1L	ENSG00000144445	10.251	18.9207	11.8795	20.2503	20.2692	16.6496	24.3972	24.6562	23.2386	17.3242	20.4964	18.4636	38.1694	31.1999	39.6578	36.3094	42.421	26.7853	17.8307	18.3342	14.376	10.3995	15.9554	15.3943	10.8999	12.2473	15.9694	16.3317	14.292	14.3984	21.0943	16.8828	39.6335	35.1434	39.8701	46.1958	9.12222	10.1926
LHFPL2	ENSG00000145685	16.3934	14.9811	25.886	7.54293	9.90386	12.366	2.31226	3.46633	3.5852	0.580523	1.16031	1.08786	28.4518	12.6633	25.2965	14.9751	29.5079	11.6732	2.77946	2.14275	1.70343	1.25946	2.20817	2.25198	14.8325	14.2394	12.312	17.7909	6.75553	6.47265	19.728	53.7569	11.2115	9.33994	19.7878	24.2669	3.52551	2.48622
SSBP2	ENSG00000145687	14.8008	33.9801	18.8423	46.0699	44.0163	51.3176	50.0336	55.4702	61.498	35.2484	36.3268	43.7131	53.6017	50.2116	67.3642	46.548	61.2474	38.8643	20.7586	23.0803	16.2148	16.8125	26.9608	28.4549	15.49	16.4408	42.53	43.8602	34.8678	35.225	41.7856	27.5726	56.7508	58.6113	47.2894	61.7729	4.65972	7.20425
LRP12	ENSG00000147650	4.1649	7.63219	4.5728	8.57592	9.61488	9.22861	9.56417	11.9642	11.2225	8.37358	7.6925	8.02325	17.906	10.6332	18.1269	9.36487	16.849	8.79395	1.85037	2.25617	2.45322	5.21855	4.19224	4.13708	6.2882	6.2297	13.278	11.2714	12.5112	16.3126	10.7916	10.4334	25.4259	16.8478	23.7486	24.5223	2.90243	2.58758
ZEB1	ENSG00000148516	20.0101	32.1408	20.1119	39.7737	37.7272	47.3603	52.7029	47.4118	69.8559	42.0922	52.43	50.7286	50.7516	57.8368	57.5528	51.9936	52.5715	43.0697	29.2889	47.3729	37.4326	31.2373	32.7841	25.6282	11.1072	10.8131	48.59	48.8102	46.1359	40.8287	77.5831	53.1959	71.4493	83.3905	59.0904	69.4281	18.076	21.9847
CHD1	ENSG00000153922	31.2022	55.4593	35.0155	49.2779	46.7065	49.3511	69.3335	61.5369	77.7196	68.8006	77.4789	77.7551	128.55	117.13	112.851	125.549	145.978	96.4098	38.2858	70.6708	41.1354	41.201	50.2671	40.2113	33.1758	22.288	31.2001	34.1453	31.0947	49.3636	51.9319	41.8092	96.1942	102.41	124.034	172.419	25.5098	26.6079
PAXIP1	ENSG00000157212	13.3973	11.0259	17.1868	13.6383	11.0416	18.3513	16.0267	12.4864	18.5368	32.7883	40.3339	28.2598	94.4963	75.82	76.4549	44.9751	59.0524	27.7555	10.4837	8.56529	8.96025	9.50684	9.36926	11.2674	14.1621	15.0581	16.9903	15.4883	23.826	18.2416	25.6494	19.2638	38.1929	37.9173	43.5392	37.4032	11.939	12.7746
PAFAH2	ENSG00000158006	11.4953	22.2194	17.6854	19.1087	17.7832	20.5645	31.8116	31.9099	50.822	37.0149	43.0874	44.0004	67.9805	69.546	87.5935	71.0573	108.576	46.6463	18.9496	28.3873	15.3951	9.07834	12.351	11.3438	3.80297	4.07368	9.81463	12.4	22.4118	26.8387	56.708	68.4091	100.973	85.5719	125.508	137.611	18.2832	13.7775
RHPN1	ENSG00000158106	6.83804	16.0331	11.2668	20.1793	21.455	15.6927	19.9914	18.4235	19.5227	19.8328	18.9904	15.2099	40.2027	35.8661	26.6998	40.8868	34.7548	31.5809	10.8551	14.3912	13.8144	13.9528	14.1136	9.13613	3.03955	2.95884	7.50542	8.07347	15.649	17.7127	8.71665	12.9831	29.2359	22.6521	37.9388	42.8631	4.9906	4.19532
GFI1	ENSG00000162676	12.3114	23.8988	16.5298	25.475	29.7272	32.8766	47.6197	37.8652	44.1968	40.5397	43.514	35.4886	58.668	51.191	69.9752	41.8985	63.6861	28.2787	13.2509	13.1871	9.92957	4.30936	2.64679	11.0327	20.7646	25.3955	22.3823	22.2301	35.5833	35.2482	22.393	23.9017	82.6161	63.6731	92.5617	109.887	22.1957	20.6737
CDC42EP3	ENSG00000163171	12.5712	7.32028	7.16147	16.4522	13.4527	9.21908	10.478	10.7407	5.56568	4.92345	5.11382	2.40122	33.1463	15.9059	13.8207	12.9425	17.0002	14.0468	6.53087	6.17153	6.96272	2.26443	3.09165	3.77249	7.34669	11.6205	10.0329	9.05089	6.03426	8.33134	2.53702	5.30706	11.9875	6.31566	14.8125	11.4389	18.9356	15.0701
HHIP	ENSG00000164161	1.73645	3.96276	2.65749	5.93871	4.1024	5.80064	13.141	9.07471	10.3247	6.45844	8.79442	7.92468	9.79731	9.63746	11.8503	8.84481	10.4948	5.32082	1.11567	4.82688	0.814336	0.14585	0.232996	0.310707	0.162381	0.270142	4.48662	3.81269	5.62835	7.11522	8.81936	6.04177	14.7066	13.2187	13.3911	15.8563	0.966368	0.757467
INTS1	ENSG00000164880	28.4969	24.0023	30.4941	27.2635	24.5079	16.5396	38.7843	27.4984	20.9377	32.3249	33.5632	18.6488	69.7119	59.9496	37.0598	70.5842	50.1622	38.7737	24.896	34.1813	24.0969	18.9972	25.1098	15.613	16.4794	12.54	13.61	16.0786	26.3875	27.0444	15.462	21.5452	52.2712	38.579	75.1059	62.9992	19.5219	14.4631
TP53INP1	ENSG00000164938	31.8703	58.9644	79.6318	87.7983	120.175	41.7626	133.485	249.668	75.3148	73.3683	38.3184	43.0129	39.3834	27.0848	23.631	24.9218	34.3964	27.8879	13.9748	27.7065	26.8074	22.4221	22.5726	16.4773	17.0608	12.1845	24.992	31.9163	29.164	26.2063	40.6799	28.1922	57.7175	48.625	53.2178	66.6866	26.721	27.0897
CCDC171	ENSG00000164989	4.91711	5.20458	3.93497	11.5832	10.032	11.5281	9.11847	10.087	9.26701	5.77065	4.45678	4.70908	15.8785	12.0139	18.2069	14.5732	19.392	10.7467	10.7634	11.878	7.57827	2.36173	2.82799	4.06979	6.37469	8.81155	10.7791	10.6216	5.86265	5.54837	3.39736	2.70798	5.46139	6.06614	7.1964	11.7871	1.67544	2.01893
ABCA1	ENSG00000165029	32.777	27.8167	20.1804	90.4636	72.3394	37.305	83.5086	100.709	33.648	25.0132	21.9381	11.9115	72.6679	43.3374	17.5093	71.9118	28.0755	57.5614	6.00034	39.3245	19.1399	2.33471	5.80858	2.30387	4.80431	4.23608	25.5876	29.6318	15.493	17.687	1.8589	1.66533	11.1798	17.7106	15.8029	63.6523	1.61049	2.63437
TSHR	ENSG00000165409	0.623927	10.2421	1.57964	0.929298	3.83092	5.62221	5.64732	11.9028	29.9848	16.1854	13.6357	30.5756	15.7719	15.0785	36.776	11.1445	28.093	5.03235	1.93666	1.87753	0.739322	0.284824	0.504644	0.965935	0.372284	0.353146	1.17066	1.69448	7.4818	11.7928	17.5904	14.6338	25.4379	26.2887	19.2475	33.5406	0.421891	0.441841
C11orf74	ENSG00000166352	13.0778	22.8854	11.3403	18.1532	30.7463	18.8176	17.9	20.1421	21.5965	31.6521	30.3856	30.6607	64.6803	64.9646	57.6363	58.6501	55.8099	37.953	11.6907	10.377	12.1117	11.0214	13.3003	10.545	14.9655	12.4357	14.2563	20.1213	18.1649	14.7515	23.7811	13.9472	50.2519	61.1099	60.4154	83.0611	2.13155	4.62089
IDH3A	ENSG00000166411	22.113	13.8917	22.8905	5.17275	4.79485	7.56382	5.22675	3.85878	6.73043	6.93094	10.3707	11.0902	13.4366	16.9034	31.3014	19.091	37.4165	9.47721	4.28579	5.66545	4.28116	3.42527	5.01433	5.52449	6.79126	9.00605	8.21624	8.08843	11.7009	9.2854	20.1315	24.4999	21.4838	29.3079	22.8169	44.9139	4.61487	4.8646
LAIR1	ENSG00000167613	66.5369	62.6236	45.6957	50.9608	52.5627	42.6287	41.1329	46.1557	36.7416	28.429	30.6377	31.7976	58.0097	46.9337	52.6558	57.3499	80.7365	52.7866	18.7512	23.7079	18.9866	16.9224	16.9869	14.3996	29.7597	46.8757	41.5707	33.859	29.4556	38.5639	34.2707	57.4825	88.0593	53.1593	114.495	108.753	20.6922	20.3918
LDLRAD4	ENSG00000168675	28.5347	50.1638	54.5816	137.582	136.843	76.4443	175.727	196.76	108.558	117.531	111.137	76.6895	103.199	105.496	68.9041	104.707	69.6507	75.0192	51.1559	78.5935	66.3253	70.0069	88.2921	46.6089	9.81185	9.36785	48.4603	49.5406	50.8487	50.253	69.1186	50.1986	90.3736	89.2393	73.4561	92.1558	13.274	15.0585
LETM1	ENSG00000168924	16.6661	29.5412	26.6422	13.8548	18.989	16.2103	28.7941	40.2616	40.0809	74.9812	69.3838	59.1264	72.2379	66.309	77.4838	48.5552	69.5449	34.6077	14.6321	15.9777	14.7707	12.8737	13.1356	10.6153	14.1827	9.57469	10.4009	15.237	34.2685	32.2725	35.2715	30.777	76.5145	65.8989	73.6931	100.04	14.5878	14.0591
SLC23A1	ENSG00000170482	12.5645	23.0515	14.5217	17.6714	23.2732	22.4868	16.0768	24.4083	25.1624	14.9664	11.4534	15.5091	25.7142	20.4691	22.7145	24.0687	23.7119	14.4082	3.5543	4.20494	3.42516	1.65006	3.50981	1.48289	3.84191	3.11066	9.69101	10.4994	14.8316	17.6826	11.0667	14.8566	21.8318	17.8825	27.2198	28.9839	4.65782	3.07794
MAL	ENSG00000172005	2.1264	108.978	76.7461	81.2495	141.023	93.0939	184.936	378.197	282.13	374.486	340.362	318.165	227.65	212.67	165.89	88.9414	103.021	69.0236	51.4097	50.142	50.1279	51.5675	36.8113	46.6791	1.67843	0.854628	13.6328	29.0814	79.1952	66.1993	175.337	119.887	193.74	224.881	194.252	193.884	171.251	234.781
ARPP21	ENSG00000172995	17.4113	59.0908	30.6041	48.8684	40.9753	58.6896	105.713	89.3693	130.171	95.806	126.554	106.672	221.097	241.219	227.153	179.813	188.869	77.2211	4.6262	10.7312	3.90525	2.59473	6.77182	3.2771	1.37831	0.768765	16.3025	26.4941	62.0819	60.0418	108.184	86.7213	262.108	229.681	279.655	303.674	2.27652	0.788586
MOB1B	ENSG00000173542	32.0031	42.0946	24.4688	23.2579	20.6976	24.5649	34.0505	38.0552	47.7427	35.5278	36.2124	46.8875	42.868	37.919	48.9971	48.9824	49.0935	35.3553	23.4279	22.2985	19.8819	18.3878	22.2258	20.3656	12.113	11.9988	17.3592	15.7778	28.3527	28.6413	39.2173	31.131	67.4612	58.7307	61.5723	71.5749	12.8135	13.2007
SCAI	ENSG00000173611	7.71948	17.4297	9.6093	18.4038	17.4653	18.0364	20.6302	27.2236	25.0876	19.9816	16.6998	19.6205	39.0901	31.1939	37.56	54.7351	55.3304	37.7903	21.7883	16.7306	13.8367	9.8687	15.1214	18.0596	5.04116	5.12744	12.9145	10.5367	15.3274	13.8692	13.8416	11.2995	30.1066	23.4836	40.0702	43.2567	3.69563	3.44276
LIG4	ENSG00000174405	8.31594	9.9065	8.53485	26.8572	25.1328	20.3918	28.3438	29.2009	23.2307	14.3735	19.7014	21.6053	35.6071	30.3122	33.7548	43.149	44.1887	35.345	14.3848	23.3377	14.7744	10.1517	13.7511	10.2927	6.22482	7.28611	13.5239	17.1724	14.7219	19.0446	20.9954	18.9519	42.5561	34.1497	57.6202	61.4943	11.5595	12.7352
GCSAM	ENSG00000174500	7.53242	6.725	12.6814	5.29253	4.16674	5.74541	32.7201	24.6708	12.0731	125.473	131.032	37.9385	53.7926	51.8538	31.0835	37.7937	33.4165	24.2561	8.80848	22.6234	15.2802	3.13998	5.2215	3.71299	7.54032	6.91404	6.10367	7.23819	15.1662	11.2087	23.5961	13.8439	34.4262	38.2913	45.5428	50.129	43.1321	38.0064
PTPN2	ENSG00000175354	18.6491	36.6183	20.4266	18.2524	23.194	34.0695	28.7823	34.1285	61.1776	40.6475	37.0203	53.244	46.1721	45.9034	78.0308	40.82	78.2249	31.5275	25.354	25.2065	20.7382	16.0731	18.66	21.9904	15.0179	20.4051	20.4236	23.817	30.5351	22.2838	49.0929	42.4412	64.6822	66.2282	65.5502	91.1114	19.4572	18.3962
KBTBD11	ENSG00000176595	5.18912	3.46878	6.55525	0.43646	0.224033	0.207911	0.348954	0.346933	0.224117	1.39498	2.46157	0.555854	7.59147	8.83287	3.27622	10.411	3.99449	6.39675	1.27708	2.36925	1.14383	5.24111	4.50317	3.31128	22.9622	27.5542	1.12875	1.77257	3.00713	2.4897	1.17657	0.540399	12.218	10.6822	13.3609	20.5743	0.674121	0.849578
ACSF3	ENSG00000176715	11.2791	9.47516	8.54007	9.67448	11.4141	9.0214	11.3836	13.072	12.1852	10.919	10.0067	7.82486	24.6683	22.767	34.5596	28.5973	40.1866	17.0379	4.74524	9.80931	4.81535	4.21784	7.69695	5.56529	5.21851	5.64846	8.22376	8.69405	11.133	17.9345	7.98706	12.0065	28.6239	20.0533	41.0051	37.6857	9.80259	6.75075
PTP4A2	ENSG00000184007	95.4279	175.392	147.867	170.749	264.193	209.896	303.61	393.686	324.652	456.594	425.897	338.36	495.929	392.195	410.024	241.701	323.002	259.814	121.729	100.633	120.44	124.374	93.5372	112.452	92.7116	85.3497	196.069	185.045	298.502	297.475	400.047	339.386	496.122	492.016	454.534	549.449	106.398	112.327
ZNRF1	ENSG00000186187	10.9729	23.8914	12.3795	29.938	29.4443	28.4269	19.7887	21.4424	22.3659	21.6855	19.6612	26.8903	47.6099	36.7266	60.3847	40.8577	65.118	33.5122	21.4069	30.3128	15.8431	10.7494	11.8668	16.0841	22.218	18.7873	27.641	26.6992	22.5871	27.576	12.7755	11.5547	39.5136	37.3276	63.1567	68.0491	7.23767	5.89483
DAPK1	ENSG00000196730	31.5868	48.553	30.1182	42.7214	44.8983	39.3313	40.7318	44.2477	36.9793	31.2547	27.7246	25.3738	83.9669	46.4474	49.2864	68.9937	77.6254	58.5795	11.333	19.3981	14.1006	7.04217	7.34958	6.18751	20.5629	19.4342	23.2252	28.2927	29.0974	26.5899	28.4147	25.1816	47.8035	46.962	71.6064	89.8431	4.61769	3.94739
IGF2R	ENSG00000197081	20.4592	28.4148	22.5844	17.5769	19.9265	28.1007	27.9735	39.4484	55.3588	44.1236	37.4137	45.5747	35.6407	28.4018	33.7329	29.4023	33.7465	25.3818	23.0303	20.124	18.0375	16.4758	17.4483	21.6662	3.71653	3.64975	21.6916	25.2701	34.1786	32.5242	62.7247	59.6044	57.4922	49.9217	38.9806	42.9118	31.7287	29.6631
OPALIN	ENSG00000197430	0.464776	7.28292	0.987937	5.59047	2.76359	11.3284	9.20972	7.61953	21.9391	2.52828	5.68774	11.8698	6.49265	8.21627	36.223	7.13034	30.184	2.11285	0.212531	0.109824	0.0380975	0.0896932	0.230624	0.393121	0.137028	0.288628	3.39869	6.64415	12.0162	8.5448	12.1902	8.71025	32.2564	33.3144	34.1808	57.5004	0.138715	0.0514859
DPP4	ENSG00000197635	13.5363	39.5803	16.9833	8.06659	16.4393	58.3976	28.2726	37.7757	109.325	35.3087	21.7992	62.1503	35.1876	13.8276	23.9553	12.5328	25.9643	17.691	27.8876	5.27159	9.53159	12.4767	4.4289	38.8954	9.83771	8.87129	45.3106	50.4648	70.1132	59.5374	143.066	160.805	97.6166	89.8512	57.5567	53.6274	31.7226	44.4869
SPRED2	ENSG00000198369	14.5151	16.5752	10.5021	11.2225	13.0453	15.4681	17.189	16.0139	23.9363	31.804	31.0854	31.5171	28.6572	25.378	42.2567	30.3481	46.7802	31.3501	14.5496	23.4258	17.4262	22.6642	24.638	17.151	11.0829	9.37057	13.2565	12.7192	21.9287	25.062	48.7315	57.0417	53.5591	53.458	41.0864	49.0833	3.8528	7.53429
PON1	ENSG00000005421	0.386809	2.76386	0.338043	2.42104	0.942892	3.72598	3.92587	2.04779	7.97082	2.68996	8.71244	7.4518	7.9883	19.3496	17.9316	10.4063	14.9391	2.12701	0.723424	3.05675	0.637193	0.0435246	0.167178	0.325337	0.231622	0.0179146	1.3331	2.70376	7.60918	3.06721	19.2211	7.2848	15.2115	30.1454	17.7149	46.1401	1.00025	0.531328
CHRNA3	ENSG00000080644	0.408711	5.49561	1.6746	2.95119	3.37851	4.7076	9.88426	12.104	17.8528	46.4742	49.2244	28.0493	218.535	148.573	141.159	127.117	137.497	103.93	1.41694	7.43117	1.84344	1.12992	1.16424	0.934593	0.879387	0.411705	0.977439	1.16271	8.00061	5.60645	13.3558	8.80847	109.771	107.558	173.29	188.498	2.22243	1.02341
NAT14	ENSG00000090971	1.7193	6.49461	5.21458	3.7733	4.12414	2.25542	5.43267	4.86161	4.0995	17.5122	12.7828	6.20071	50.0044	36.302	39.1366	25.5393	45.5027	25.6351	3.17896	6.41503	3.624	2.57523	1.65393	2.14837	2.48586	2.47324	2.1944	2.68935	5.37547	4.19658	4.21868	4.34644	29.1057	21.281	38.7582	56.4037	3.04695	2.91337
PITPNM2	ENSG00000090975	1.58512	22.5243	13.2322	14.9253	17.5469	10.8084	35.7764	36.5461	40.6699	58.5157	56.9742	49.3163	112.768	94.7293	107.075	102.1	106.625	50.0313	13.5875	40.1987	14.0855	8.07777	10.6126	9.40359	1.36881	0.902164	1.23906	2.16034	14.947	17.5909	14.8896	11.0747	96.823	56.5939	134.302	136.725	14.593	11.3497
SMPD3	ENSG00000103056	44.3384	11.9216	31.7014	3.14528	3.86335	0.973344	3.99373	3.83281	1.28552	101.285	109.442	67.9052	91.8113	107.858	67.0267	100.229	53.8833	51.0502	4.71385	17.4942	6.33489	4.76728	7.29314	4.53149	0.857665	1.03696	2.74801	3.0088	9.89012	10.5442	45.8912	58.6582	62.2341	60.1934	64.087	64.5531	12.404	9.51112
ESRP2	ENSG00000103067	1.09558	0.50212	0.458362	0.57131	0.231323	0.379519	0.649244	0.522713	0.872748	1.83564	3.14979	1.66959	13.3792	8.66068	23.6793	8.76901	24.1527	4.90138	2.34724	2.07455	2.16527	0.983602	1.63472	2.19506	0.254301	0.354243	0.66122	0.589974	0.612747	0.719237	0.599403	0.474887	4.0444	5.81239	6.7888	13.0654	1.4904	1.696
JPH1	ENSG00000104369	0.0543304	0.422943	0.963862	0.652603	2.12166	1.13959	1.67459	4.59144	1.62842	4.75579	3.80646	5.27513	7.37124	5.17584	14.895	4.67962	14.1917	3.51342	1.0213	1.81932	0.931882	0.369349	0.162503	0.414122	0.558628	0.197631	0.233632	0.702723	1.44336	0.280882	6.75314	1.47638	3.12217	9.90741	1.89372	15.3721	0.582043	1.33866
GLCCI1	ENSG00000106415	5.49574	6.68068	5.73112	6.1684	6.01608	6.06172	8.45441	8.4101	7.80792	24.5226	31.0243	10.9495	101.04	95.7568	79.7967	67.4245	54.7552	34.8221	19.3348	16.0411	15.1769	16.4575	16.7716	20.617	4.01455	4.58342	6.05228	5.46324	8.30902	7.2214	10.9361	8.94548	89.0137	89.7792	82.2846	136.551	17.4385	14.4063
C3orf52	ENSG00000114529	0.827794	0.96105	2.27323	1.04994	0.342487	0.894392	7.57841	3.35313	3.6227	17.1755	22.1921	8.88727	36.8808	31.7063	32.695	31.4022	35.9291	19.7796	6.00606	6.7216	4.3241	1.61845	3.42661	2.76029	0.459688	0.487884	0.853755	1.20866	3.01229	2.72161	9.43003	6.60936	33.5264	35.283	44.1524	58.6841	4.63309	5.1888
CHRNB4	ENSG00000117971	0.0231691	0.104939	0.27011	0.0570875	0.105667	0.123601	0.201162	0.353567	0.48449	3.35034	3.98173	2.57093	21.4224	13.6914	15.7223	11.8847	14.4658	10.3216	0.271315	0.727356	0.129523	0.075604	0.184797	0.268434	0.0741147	0.0363049	0.00839005	0.108079	0.544249	0.15332	1.12679	0.533453	9.35366	12.9066	17.3838	30.6324	0.101541	0.0238691
ELOVL4	ENSG00000118402	0.188287	1.00677	0.477193	0.231965	0.278289	0.253651	0.980864	1.61563	2.70262	16.0417	16.4401	15.0894	131.029	100.717	203.721	97.3862	197.996	72.2806	17.1491	12.0737	10.3238	4.72183	6.06671	5.29421	0.621424	0.140494	0.231064	0.496829	3.63896	3.73793	6.92453	4.37999	112.392	123.217	155.704	269.911	3.53505	3.62806
PLEKHG1	ENSG00000120278	0.736653	0.595156	1.30789	3.6465	4.70654	0.482782	4.96459	5.33627	0.880768	17.3936	19.0074	8.37974	56.1521	47.8043	65.1557	53.4119	70.3626	36.2864	6.75875	17.7883	6.3664	4.90722	8.31197	6.86666	0.498584	0.3298	0.347507	0.560622	2.24487	2.56913	7.43775	5.54775	48.2233	49.1427	60.1555	87.5062	1.97391	2.58713
PRKCG	ENSG00000126583	0.530143	0.0406974	0.0182182	0.0442795	0.01366	0.0174309	0.140427	0.0581725	0.00835093	0.323869	0.153779	0.0520207	9.15669	11.2129	6.5116	16.385	14.3116	6.2564	1.14083	0.799239	0.547983	0.469134	1.80195	0.580794	0.0739112	0.0281596	0.0292846	0.053347	0.241224	0.327035	0.178191	0.269431	12.3233	5.76935	32.1268	23.1419	0.682582	0.135769
MCHR1	ENSG00000128285	0.0106809	0.0725647	0.0541392	0.0087724	0.1299	0.0828797	0.222565	0.523555	0.555891	1.05411	1.42428	0.618363	16.2085	6.11524	12.4993	10.3234	19.5298	12.517	1.43508	6.05793	1.42218	0.383386	0.292084	0.117235	0.00976192	0	0.0038678	0.018118	0.023895	0.0706803	0.0100863	0.194449	2.70687	0.248777	6.48612	0.809273	0.312068	0
CIB2	ENSG00000136425	6.12097	6.9141	8.88809	1.67575	0.988969	1.53445	1.93836	1.39476	1.78631	2.63914	4.86034	2.15417	14.0313	16.902	20.0469	12.3979	18.255	4.08488	0.455619	1.60905	0.781444	0.289472	0.370621	0.613062	1.04049	1.09879	1.21	1.76811	2.69573	3.79125	4.1048	4.41746	11.2066	12.8104	13.5439	23.3083	2.49107	0.9139
NEIL1	ENSG00000140398	2.45418	4.89747	5.92837	5.81415	5.75647	3.04822	9.30384	8.93683	6.97811	7.13863	8.34599	6.15068	61.3598	32.6753	19.4548	59.6178	40.5906	59.0393	2.83546	18.6129	6.2568	4.26407	5.38971	4.4056	1.02158	1.02622	0.803656	0.975493	2.59119	2.94793	3.02125	4.59715	26.272	12.7593	59.1068	62.3028	6.43686	3.76608
ARL5C	ENSG00000141748	6.15304	8.94292	2.60679	7.69353	5.86374	3.8303	11.163	10.7869	12.2905	7.09312	7.40013	4.96235	39.3469	37.9407	43.5058	35.0725	43.9987	22.8188	0.113203	0.576611	0.0933447	0.299675	0	0.112001	0.251804	0.904535	1.86234	1.09047	5.3418	6.38109	6.41758	10.9166	32.2149	37.7895	40.973	66.1914	0.357762	0.0630741
RORC	ENSG00000143365	7.61653	5.48818	7.85972	0.424514	0.570791	0.264859	1.82047	1.51528	0.616323	47.8971	56.6634	16.7028	200.254	151.906	130.545	132.002	134.478	86.2758	24.1145	17.3489	21.0639	3.82938	3.84477	4.21032	0.481312	0.899417	0.62861	0.678252	5.69437	5.06601	10.6737	10.4228	132.159	110.545	186.177	227.778	3.40973	2.68588
NLGN4X	ENSG00000146938	0.0539767	3.8912	0.250796	0.269686	0.253009	1.14308	1.76132	1.40611	11.053	11.6345	11.4541	17.912	23.1841	25.121	38.2347	18.5367	29.683	6.99778	5.77742	5.16825	1.91107	0.851312	1.35306	3.72477	0.160331	0.0322205	0.128679	0.663812	7.85914	5.53641	18.7874	10.395	32.704	50.1801	42.3104	52.4102	4.04777	3.46929
STK32B	ENSG00000152953	6.26347	11.6127	5.60074	2.08482	3.16601	1.02144	6.80965	7.14478	1.54841	8.96991	9.02253	1.64551	54.4379	38.8793	25.7388	32.6682	26.0957	21.2246	0.55217	1.11021	0.391406	0.27354	0.304455	0.670903	3.60568	3.64154	1.1981	1.37974	1.60871	1.91119	0.742132	0.479711	11.6525	6.71165	11.1923	14.646	0.0994991	0.0917575
CYP2U1	ENSG00000155016	8.20874	12.5078	12.9479	19.6872	22.9695	12.4621	31.5535	45.2134	21.5204	24.5109	28.111	17.1603	259.154	202.007	266.324	194.119	284.537	140.287	13.8289	43.4774	16.5257	9.03388	12.2954	9.05966	7.84949	5.26068	8.03018	11.6993	16.7349	16.0815	17.7072	21.1968	198.373	170.945	323.427	418.714	10.2336	11.3373
CD1D	ENSG00000158473	1.38349	0.950484	1.19766	0.338331	0.384015	0.241243	1.98399	1.84024	2.62214	4.44231	5.70317	5.61722	20.1235	19.8747	30.4116	22.6004	34.4447	15.8389	1.79159	15.673	2.55962	0.574882	1.16015	0.492906	1.31418	4.01558	0.323674	0.290054	2.14744	3.53605	4.47723	3.21286	13.5422	20.5834	23.6797	49.6854	1.9681	1.40927
CD1A	ENSG00000158477	2.9509	20.9941	6.3254	13.7533	8.67485	10.6558	170.193	63.6756	141.801	395.591	575.517	428.542	499.594	798.342	872.356	566.444	835.725	363.758	10.5837	218.687	8.709	2.61033	9.23633	8.75858	5.10157	2.50695	2.44617	7.23701	134.34	119.311	248.598	182.145	631.253	735.842	1042.12	1500.53	30.9898	19.1805
CD1C	ENSG00000158481	2.99118	11.8543	3.31029	4.72916	2.16944	3.74751	30.0392	16.541	25.923	26.857	42.9886	44.2671	164.57	165.05	247.196	190.389	339.036	147.501	4.97757	70.4274	3.21765	1.66744	3.64966	4.24073	4.49941	14.2899	2.39652	2.78009	24.0904	35.2786	34.8611	32.5397	279.852	198.317	577.803	616.386	13.1334	6.00903
CD1B	ENSG00000158485	14.7941	237.668	69.9295	30.0889	32.0721	40.0768	583.315	427.154	828.111	950.003	1148.39	1285.81	1636.61	1862.41	2168.85	1507.09	2029.53	925.066	26.0861	352.105	27.605	10.4977	36.706	22.5262	8.16071	6.50574	27.3411	25.522	424.653	551.043	704.911	692.145	1894.03	1577.3	2135.54	2502.25	58.1013	32.9772
CD1E	ENSG00000158488	5.68349	58.4633	10.4185	4.86043	5.32665	6.87667	52.4391	69.6996	147.191	607.22	636.673	572.735	1124.16	1011.27	1072.42	777.831	994.379	588.257	17.9695	136.571	14.3527	5.51919	8.67909	9.86115	5.22661	8.42046	9.47583	9.91916	163.498	159.455	578.883	499.502	1264.76	1020.62	1508.47	1771.88	38.9177	21.3363
AQP3	ENSG00000165272	2.86647	3.73636	4.59537	4.81805	4.54771	2.78033	7.36502	8.40027	4.16643	25.8295	38.528	11.2403	122.459	151.472	134.705	123.486	140.11	71.369	38.0864	77.9198	29.2709	16.7134	21.7236	16.9508	0.883432	0.290985	1.94929	2.30397	9.82421	9.40163	10.7017	9.92297	91.2957	71.7076	192.803	190.436	15.4354	13.0256
RAG1	ENSG00000166349	3.50039	154.817	27.7015	18.9768	35.3187	62.4599	90.6602	161.669	329.014	348.61	337.638	495.104	1332.78	1028.91	1339.7	757.962	1317.87	464.585	7.15069	3.2691	2.62059	3.44919	3.60247	7.40756	6.17482	1.9231	13.4764	37.8009	168.424	164.2	771.592	475.392	1657.88	1465.2	1439.46	1976.46	7.65665	3.10529
CPLX1	ENSG00000168993	0.0135463	0.0153386	0.123594	0.0556289	0.0720773	0.0262785	0.235227	0.238041	0.226614	0.139502	0.222174	0.274488	4.70548	3.5904	4.82165	7.12896	8.59581	3.67986	0.718009	0.878878	0.592056	0.69252	1.09589	0.611262	0.0619038	0.0303234	0.0196217	0.045957	0.803092	1.0757	2.18746	2.03094	17.3536	7.81428	30.8621	24.6848	0.263857	0.0930371
RASSF6	ENSG00000169435	0.537884	2.76029	0.755393	0.21886	0.135035	0.157952	1.6024	1.36919	2.73339	3.06606	7.29118	4.78534	47.4321	36.2264	74.163	47.7258	93.8834	24.9483	0.76035	0.795243	0.421324	0.611902	1.14142	1.40224	0.311199	0.123719	0.0750528	0.209268	2.69371	1.52663	5.95549	2.61587	70.2744	71.8248	82.1587	143.431	0.403702	0.311807
CHRNA5	ENSG00000169684	0.525576	2.49118	0.656715	2.53979	1.91388	4.8133	3.7461	2.64522	6.99748	6.44044	8.20168	6.85216	23.999	24.5333	27.8403	25.7421	24.2645	15.2417	0.617721	1.67554	0.86964	0.372254	0.320319	0.20869	0.647921	0.541739	1.56684	1.91783	1.80472	1.33457	2.50468	1.17804	14.2887	20.042	19.894	30.1797	1.49988	1.28438
ACSM6	ENSG00000173124	0.228699	1.12215	1.7968	1.17396	1.30378	2.18129	1.07556	1.92127	1.70038	0.605151	0.801826	1.17692	20.036	5.57263	29.2816	9.5809	41.8656	12.0506	2.4197	1.01711	1.5497	1.82423	1.30293	3.62587	0.714156	0.656993	1.39408	2.63476	2.15314	1.5134	1.07984	1.53071	1.98793	2.85575	4.33016	7.57194	0.37122	1.12569
RAG2	ENSG00000175097	3.6301	77.6495	16.1647	42.0098	30.7649	66.1096	128.654	97.0914	219.556	245.215	324.8	269.992	342.142	462.945	409.863	255.69	318.754	99.9824	2.81583	6.09449	2.39085	2.15261	2.44825	2.81352	1.91211	0.683495	24.2842	34.606	99.8194	84.1331	316.008	174.803	435.376	432.283	411.867	488.004	3.60148	1.84076
CALN1	ENSG00000183166	0.783654	4.15013	0.902626	0.232908	0.162244	0.789683	0.587736	0.541466	0.847337	0.905414	1.97869	1.54761	26.3534	17.1705	32.2518	23.3089	46.4531	19.9562	2.22513	4.80863	2.7336	3.02151	4.98923	2.71841	14.6674	9.92871	4.27545	5.61723	3.62572	5.549	0.944474	0.453894	58.8508	20.4685	76.272	52.5829	1.33636	0.492148
OR10T2	ENSG00000186306	0	1.74947	0.291405	0.265598	0.546239	0.0697032	1.24787	0.797558	1.102	5.67375	7.09738	3.22433	10.9583	9.99795	8.74091	5.77584	7.32538	2.49849	0.132873	0.413601	0.0730427	0	0.0409412	0.131462	0.0985192	0.0321729	0.0780691	0.152375	2.08999	1.66441	8.17738	2.0009	13.4371	40.6176	17.9976	49.8277	0.314945	0.148068
OR10R2	ENSG00000198965	0	0	0	0	0	0	0	0	0	29.9232	27.4144	0	145.807	86.0163	121.339	99.7776	150.375	51.3924	0	15.9049	0.908738	5.83485	0	0	0	0	0	0	6.00046	0	29.55	7.65954	56.6453	99.9555	127.421	166.221	6.96584	0
CD38	ENSG00000004468	33.4046	37.1006	48.2753	42.5552	46.4836	56.2837	31.8065	32.428	82.5432	41.1086	56.8742	70.246	223.182	223.449	364.577	318.133	468.378	209.566	180.519	215.128	158.885	103.783	100.859	125.66	65.7103	105.807	117.448	96.8646	77.6648	78.799	143.866	121.597	257.391	274.707	373.502	557.039	33.62	34.8864
TENM1	ENSG00000009694	2.79515	5.51051	0.803415	5.26375	2.15169	6.42347	5.97236	4.23761	8.87825	3.05036	6.4669	7.03111	32.9688	28.8534	56.3461	54.7689	94.9019	36.2148	34.1475	29.1132	16.2601	14.0867	19.4364	28.9667	0.277586	0.117915	2.3612	3.03683	4.12724	4.69877	2.20933	2.43176	32.4925	28.7551	57.0286	80.6376	15.8458	9.2043
OSBPL5	ENSG00000021762	3.54575	7.89446	8.18362	6.16794	8.10827	6.39538	13.2481	16.604	18.3883	22.1935	22.0636	18.6634	32.9041	31.2509	33.902	32.3623	37.026	15.5182	7.56891	12.1319	8.72144	3.64009	4.97641	4.549	2.55795	3.44019	2.8385	3.29876	10.105	11.4765	16.1305	15.6259	27.5927	33.3672	37.0048	42.5489	17.5524	12.361
MTA3	ENSG00000057935	2.76344	7.36647	5.88948	6.49019	7.00714	4.05539	17.0443	18.7218	13.2061	33.4839	39.5592	19.687	86.5902	74.4201	66.734	61.2444	64.6552	37.4025	22.7369	23.7259	14.5158	13.3955	14.0228	17.417	1.80075	1.91907	2.62169	3.01653	7.76326	6.41438	13.1158	9.79076	39.9623	40.578	52.6569	66.2729	8.07404	7.11372
MXD1	ENSG00000059728	13.6698	12.7033	21.6196	12.9507	13.7498	8.73593	16.4777	24.6787	11.2884	32.0107	30.3533	13.2685	95.9353	78.8406	70.4116	59.6484	72.6916	44.1798	14.7447	15.1105	15.3604	14.6742	14.5317	16.2083	14.7535	13.7645	9.60576	8.46672	14.5751	16.4879	15.4281	11.9969	68.2491	62.9041	98.2691	116.155	16.3075	15.8015
HDAC7	ENSG00000061273	12.3597	21.829	14.2501	16.3648	16.3992	13.2717	24.1721	24.7335	14.0953	35.3342	32.9611	19.5349	97.7635	76.3395	85.6044	93.2606	128.031	71.1038	49.67	55.4543	48.176	21.35	24.6233	32.3251	5.75388	6.16834	8.38634	9.85377	12.3652	18.0031	12.1311	14.564	59.7103	57.1611	99.7146	124.386	31.7776	26.9089
NFATC3	ENSG00000072736	49.4427	56.0573	45.3531	47.9872	48.1282	48.8526	57.6578	55.4407	51.861	106.677	150.665	86.9007	258.325	245.114	333.966	211.541	309.178	146.327	88.2615	99.2184	88.521	86.5816	75.466	81.3904	49.2026	44.6557	65.6133	67.6348	74.2022	67.4638	67.5789	61.0735	215.912	226.157	292.046	392.995	155.437	139.603
STXBP2	ENSG00000076944	15.778	12.9654	17.9812	9.80485	11.4239	7.53369	10.7505	13.0302	8.65096	14.5716	12.5489	8.74637	57.4926	42.6919	39.7339	46.8588	53.5005	40.8495	16.5186	19.5268	19.3029	17.7491	21.4703	16.237	14.9855	11.8393	6.50501	8.6555	11.8244	13.5554	7.90208	11.2737	32.0921	19.7607	53.354	54.3435	22.7188	16.8527
TCF7	ENSG00000081059	10.1286	78.2492	44.5148	152.518	178.325	117.546	250.687	264.036	210.367	410.554	408.615	326.598	325.79	326.225	379.663	262.094	399.859	237.138	222.378	207.292	172.101	143.955	133.9	207.731	6.76398	2.90893	48.1981	62.2432	148.182	166.657	172.035	149.268	437.991	350.769	556.573	502.022	213.761	194.155
DOCK9	ENSG00000088387	1.24444	7.93393	1.21969	6.03523	2.55942	5.12993	6.33459	4.02319	6.21777	4.37105	7.33478	5.4911	47.3737	56.695	36.1247	48.1888	36.8631	15.66	6.38698	8.58842	6.1033	5.53116	4.55501	6.25201	0.332151	0.563298	2.65199	2.56628	4.38237	3.20655	17.9602	9.77388	21.1641	41.4641	32.4173	64.2972	16.8925	19.1058
CDV3	ENSG00000091527	63.3601	72.113	78.8183	47.802	52.3436	53.0962	53.3829	55.9863	49.8492	176.001	220.676	107.209	270.177	288.462	142.061	204.529	111.086	173.638	87.1009	127.903	111.093	151.814	146.479	83.3093	85.3546	73.9348	62.9318	67.4275	80.7802	77.5891	133.736	117.855	151.49	174.26	152.254	173.756	86.4095	89.605
FKBP5	ENSG00000096060	125.342	32.1381	143.814	183.47	164.057	35.3564	293.141	253.194	37.051	259.766	292.184	70.6062	330.528	344.562	66.3703	347.565	44.7617	390.185	40.2983	336.366	360.437	412.656	398.247	44.8968	32.7345	36.5603	30.4057	25.4217	31.9207	28.6928	48.4215	41.008	37.282	52.2577	26.4013	34.5424	7.85298	11.1425
PCSK5	ENSG00000099139	0.330214	1.53688	0.798797	0.963262	1.42638	1.3143	1.9654	2.6391	2.55886	4.99146	3.675	4.08059	19.359	9.74138	17.8738	12.4069	20.5968	15.7025	12.8344	4.57556	8.24046	4.84023	4.56696	7.54053	0.992824	0.741223	1.19743	1.3424	2.38691	2.77291	4.74629	4.75809	15.488	12.3838	17.9994	21.4947	2.23123	1.27943
GRAP2	ENSG00000100351	2.586	22.3482	15.9795	26.9686	30.2134	27.9056	49.6099	58.8933	53.6471	72.891	75.7873	53.4064	163.212	144.344	121.93	169.05	154.833	140.771	106.287	83.3585	70.9115	55.3369	76.9802	74.7288	2.22826	0.959012	10.5816	15.2695	28.0281	32.6634	34.6478	28.8254	92.2714	83.6799	110.438	142.283	18.9542	17.0543
ARHGEF7	ENSG00000102606	24.6231	17.6107	22.8914	42.9778	37.7672	18.0337	36.7026	32.1203	14.8577	25.3631	22.4541	12.6672	84.8767	53.6305	57.1632	67.4066	76.1378	70.9447	34.882	54.109	57.3606	29.9907	31.1112	23.2624	7.6043	6.90504	14.8606	18.5667	20.595	17.1933	15.8591	16.0749	44.358	40.7556	58.7679	77.6848	10.6203	10.897
RGCC	ENSG00000102760	13.1239	11.4867	13.3404	4.13677	7.92665	2.68353	19.6173	27.1626	6.09856	37.2279	30.5545	17.7971	30.0018	29.9769	57.4945	26.1116	59.4779	21.7045	34.0597	27.0958	33.8894	27.9714	13.5797	18.4712	5.67319	10.846	2.09366	0.962683	7.57817	12.3229	18.8915	22.639	56.1826	49.9826	73.1543	75.5437	17.2723	18.2222
EPHB6	ENSG00000106123	5.44677	15.1487	6.90578	16.9448	20.5581	14.3148	17.5678	14.6115	17.5093	15.9696	18.4106	22.0401	60.223	50.5577	112.922	66.4846	177.207	52.8229	44.0594	23.3281	21.4473	22.4802	25.9854	47.6882	6.49005	8.60921	21.8141	15.2436	22.698	33.295	8.75905	13.0584	50.3566	29.0184	129.193	175.249	11.9883	11.2921
DNMBP	ENSG00000107554	3.18384	5.04402	6.63666	7.12514	6.74765	4.89479	5.77959	4.6206	3.65824	10.3426	29.3938	7.71123	42.8746	58.8717	53.7985	51.57	48.4951	23.7339	8.31851	25.756	8.46336	5.46412	11.2962	4.90118	2.78411	3.95787	6.34615	4.03109	4.22338	7.36955	4.04635	7.32517	56.5838	10.6819	73.8173	25.6376	7.53747	3.20126
TBC1D19	ENSG00000109680	3.57573	4.27535	2.31522	7.18798	5.89844	5.80472	7.8519	7.21542	6.14291	8.07571	14.0864	6.2249	33.722	32.2021	45.4939	38.9148	53.1662	26.9079	7.2125	29.1843	7.89583	5.92018	9.44021	7.94913	2.87956	2.45166	3.94492	4.3335	4.56849	3.64034	4.45501	3.70428	42.7494	24.0989	70.8273	57.6762	5.54431	5.80472
BCL6	ENSG00000113916	29.4286	23.0757	22.9551	9.49949	7.53481	3.87122	9.19354	7.63867	5.90459	21.823	25.6493	12.9522	59.7838	55.3697	77.277	58.6522	97.0814	46.9489	53.183	100.202	50.1871	7.8585	10.9793	14.9401	13.0574	13.7514	6.95505	6.82542	14.3955	14.6609	11.8915	14.0086	95.1818	60.5509	176.871	116.859	91.226	71.8071
PLCL1	ENSG00000115896	0.528896	2.78787	0.80888	0.692779	0.481734	0.428977	3.59844	2.40784	4.41544	10.4551	14.9658	16.4451	33.083	33.7124	50.397	51.8037	54.3435	37.2504	17.0967	45.088	14.1671	15.3493	23.9861	25.9233	0.254196	0.379676	0.378097	0.487253	3.6211	2.83616	13.27	8.2469	36.3949	35.9762	43.3117	54.9777	6.68739	5.40492
ABCD3	ENSG00000117528	12.7546	18.3948	16.8612	30.4862	24.0184	30.8556	36.8768	27.6757	33.6166	40.225	48.2526	50.7139	68.285	69.1959	104.99	55.3411	80.5653	48.5605	29.0395	29.0907	27.5015	41.7919	68.4896	31.8037	14.9847	17.8026	22.862	21.8767	27.1385	25.0204	50.3188	38.5325	117.411	111.203	93.7651	108.243	15.4908	18.6753
LRMP	ENSG00000118308	15.0535	18.027	15.4817	15.9657	15.8858	12.23	21.453	17.7406	17.7545	26.0389	35.3589	21.7419	82.2979	76.7773	86.1842	75.8094	81.0655	66.023	34.2981	82.5214	39.8694	29.8697	39.4932	24.2054	10.8952	15.7054	14.7432	12.9336	15.0052	15.9455	24.5588	24.4298	53.9243	59.2578	72.2852	98.5785	16.4913	19.9439
SH3TC1	ENSG00000125089	10.1789	12.0149	14.4399	14.2401	22.5625	5.9921	13.1731	24.4233	3.17813	38.2101	31.5104	11.3916	93.1968	73.6326	42.9364	83.0028	37.856	47.5321	1.59797	17.7694	8.04148	11.1413	18.0172	1.51594	4.86607	3.93848	13.8688	11.4656	13.2955	24.1031	16.3075	28.2968	74.3854	46.5841	103.349	64.9046	6.86345	2.44756
BCL11B	ENSG00000127152	1.28322	24.8492	10.0773	25.2653	27.9856	33.863	35.3394	44.6442	57.7968	47.6111	43.0051	52.6348	49.9158	46.6909	77.5731	61.8774	107.132	69.8068	80.1473	32.3979	46.6421	57.3384	49.2859	84.4353	0.549251	0.159847	18.3223	21.4584	46.9172	48.1369	43.601	32.7385	81.4113	72.3196	88.4784	93.0792	19.6241	16.7671
FBXL12	ENSG00000127452	9.41949	15.9126	16.919	14.6983	17.8188	9.00859	27.2729	32.9528	21.4287	29.8633	26.1882	21.2107	76.9618	54.3985	58.0296	57.4504	91.264	55.5386	26.7215	25.9422	23.4768	11.0839	12.8009	10.7457	11.9729	11.5936	8.89652	8.1525	17.8292	16.8413	16.0763	17.7967	54.1425	34.4799	97.0817	91.2659	20.7668	18.8162
CDKN2D	ENSG00000129355	41.9588	16.5974	19.6552	17.8231	10.6742	7.69517	23.6115	9.61328	8.73362	23.0286	23.3858	11.2371	48.1006	50.6614	73.2501	27.279	61.1132	24.9379	12.7341	15.472	13.7344	6.8528	6.93692	8.22677	8.25911	9.31652	12.9819	14.4832	29.2569	28.5311	25.4405	33.2118	86.5727	76.0556	117.009	135.617	43.0334	37.0055
ALOX5AP	ENSG00000132965	32.1274	35.8441	35.8635	13.7099	11.4135	9.07409	11.2851	11.2213	10.2289	25.6371	35.4298	15.7528	51.7186	52.1535	35.8669	53.0974	52.9907	69.0968	32.2372	69.762	33.3475	33.8623	36.5174	45.9567	13.1487	11.6147	11.7574	10.4906	16.1219	17.6879	35.016	74.9562	20.8549	32.3491	52.4762	55.4441	28.8392	45.4986
EDEM1	ENSG00000134109	43.4953	60.2132	38.6659	42.4935	38.3943	44.7797	53.53	42.3115	68.4629	73.3537	91.5461	77.7026	164.082	149.553	250.575	166.136	318.734	130.715	74.6858	107.032	61.3029	38.4331	38.9673	45.6283	44.0459	43.346	39.3628	41.8	71.1759	62.8209	78.4663	71.7877	245.695	171.001	306.904	327.471	65.249	62.0471
LMO7	ENSG00000136153	1.7526	1.55776	2.44436	2.20573	1.42396	1.61831	6.07079	2.91021	1.85326	4.94546	15.0911	2.08297	28.824	48.4195	15.1689	45.6622	19.7628	18.8373	5.76393	16.5251	9.94077	12.807	26.0314	5.98831	1.08013	1.11553	1.52635	1.41819	1.2442	1.59801	1.78287	2.2726	7.00824	5.07067	12.398	14.4903	1.77814	2.4853
SIT1	ENSG00000137078	24.3458	11.9405	23.356	1.16735	1.11522	0.489184	1.13452	1.84458	1.70445	20.7358	27.398	13.471	101.535	73.8641	67.5084	84.6385	107.465	85.7391	53.3511	27.4437	32.1786	58.7974	41.5322	80.8543	0.900938	0.944224	0.921463	0.99161	9.61612	14.2599	19.1588	37.5121	73.7735	62.2586	159.786	235.495	38.3121	32.5601
FBLN5	ENSG00000140092	0.253237	2.13465	0.380327	1.59457	2.43108	3.82088	1.35179	1.81296	2.75451	2.64813	2.22717	4.54309	22.1663	16.6141	23.9693	16.3827	41.1829	19.3394	6.2084	4.09276	3.97534	4.9785	5.07628	8.27004	1.40584	2.2423	2.00727	2.19555	1.56322	2.04818	2.7014	3.46523	12.8487	10.0854	27.1898	34.6304	2.13747	3.02115
LYST	ENSG00000143669	15.4073	17.1848	22.7097	7.02267	6.48421	4.96281	13.2309	23.349	17.6611	79.7314	79.5384	48.3068	208.558	163.112	193.939	119.2	143.062	85.5477	56.9593	64.0068	56.1542	25.8663	33.8103	43.2906	43.2905	43.4784	8.03424	10.8791	14.0479	11.4793	28.7099	12.1457	91.1974	98.1098	105.267	122.952	98.04	88.4859
RHBDD1	ENSG00000144468	10.1552	16.7997	13.3813	13.4229	13.3262	11.9384	19.1958	19.4739	18.3092	34.1577	42.5054	24.4366	53.1488	55.279	66.64	39.3165	61.7362	27.8349	16.9518	22.6612	15.3929	11.8398	16.3351	17.3567	10.7347	9.42907	10.6944	11.7701	13.3713	11.0996	21.2573	17.1726	46.7768	46.0234	61.3283	69.4022	8.70222	11.0277
IDNK	ENSG00000148057	6.23429	6.87882	5.90487	10.0912	9.7197	8.84975	9.60087	14.2464	9.38886	6.01405	6.42506	6.0594	36.4777	41.5273	52.4081	52.3459	84.4529	33.0348	14.9768	23.5001	13.2746	10.8399	14.2849	10.267	6.03061	7.37501	9.47523	11.4243	8.29704	6.85075	7.88546	8.79615	24.2958	33.1221	49.8163	92.1804	10.3484	14.2517
PDSS1	ENSG00000148459	13.7079	15.6578	11.7023	12.3251	9.48732	19.1042	22.3626	15.2803	23.4458	45.7966	59.5074	47.9878	73.8539	78.3265	62.9372	88.9132	69.5293	69.9445	18.8833	73.0315	21.2662	10.9604	18.3594	12.113	13.2318	16.6561	12.7146	14.2167	17.9966	19.5745	29.2734	20.1396	29.5818	41.5251	32.5362	52.9953	9.48572	10.2736
PARD3	ENSG00000148498	0.928313	2.1469	0.439468	1.7047	1.18159	1.90702	3.45209	1.75763	4.18762	8.8948	16.7023	8.08694	11.4784	21.7829	15.4346	18.6462	11.7002	9.89367	9.28925	15.4466	7.04553	8.73519	16.8791	10.5417	0.780405	0.427369	1.01325	1.88666	2.85559	2.49924	7.36456	4.26725	15.0457	17.0664	14.8195	12.3371	2.75066	4.11716
VOPP1	ENSG00000154978	18.4974	14.4439	13.779	3.38332	2.64716	1.9978	3.52476	3.06446	2.85748	15.6863	18.3062	14.3151	55.1179	35.1479	116.798	29.585	123.616	40.7107	19.0233	18.9296	17.2538	15.3361	12.8681	22.1584	12.2043	11.2526	7.25322	9.15657	9.98374	11.9015	15.8328	22.8671	49.1038	54.8647	74.4919	102.481	19.2165	25.6134
SLA	ENSG00000155926	42.6626	34.5258	33.1943	20.0806	21.2769	4.38895	43.4827	45.1381	8.34242	71.1138	66.3211	24.1265	206.237	153.706	113.466	224.227	197.208	208.329	73.0782	133.841	91.3529	117.019	115.576	43.0471	23.9828	22.1912	8.25581	8.99644	17.6592	16.1659	32.316	29.9548	99.3037	99.4879	188.341	247.319	67.444	64.4642
BTG2	ENSG00000159388	67.0606	95.8642	93.1055	45.5289	68.8512	20.7458	96.5011	157.567	81.471	145.838	124.262	69.914	475.179	378.777	268.808	330.939	386.238	320.384	127.741	103.015	164.172	115.743	101.916	88.4084	17.2939	20.5615	19.6756	20.5666	62.6425	74.1979	99.0537	141.448	374.075	267.617	481.442	657.022	101.886	91.4396
SLC7A3	ENSG00000165349	0.228253	1.59633	0.762234	3.94784	3.15359	4.58415	13.546	3.37765	9.34635	18.943	19.1297	13.9789	54.9649	56.7996	52.604	25.3495	33.9255	19.021	39.1086	16.1578	22.8999	0.686403	0.917922	1.27722	0.208614	0.715322	2.97073	1.9473	10.363	12.2835	15.3545	14.5942	31.6827	33.9415	25.2231	33.1524	19.1699	31.0397
IRS1	ENSG00000169047	0.867425	2.5917	2.41984	1.34686	1.56654	1.33881	7.47083	8.00787	5.55785	22.8267	27.871	10.4256	37.8119	37.8691	17.2185	36.4683	15.1511	21.2854	6.96954	15.451	8.24716	8.86004	13.7001	4.85313	0.260406	0.167244	0.685548	0.743759	2.86483	3.54045	8.59496	6.30245	13.8227	15.9197	13.8986	18.0544	2.25073	3.1462
CD52	ENSG00000169442	10.1725	32.5227	11.8897	15.2353	22.1053	11.0276	10.2868	15.3852	9.00923	40.6709	22.9566	21.2477	164.521	93.4665	150.471	81.7293	200.222	125.936	57.2377	64.496	52.671	67.1697	32.4544	56.0462	18.157	13.6091	9.49093	11.7744	14.5917	19.6008	11.5275	23.4536	79.6156	71.1735	265.363	230.121	166.789	163.486
BCL2L1	ENSG00000171552	6.48031	12.8768	5.85578	4.50697	7.01135	8.59671	5.54807	9.04855	19.3598	16.1262	15.0731	14.1952	41.663	31.3282	55.1676	16.8554	57.0644	17.3047	6.43043	5.30791	3.81627	4.8104	4.21641	6.64834	3.51405	2.1335	3.73897	5.61873	11.4284	11.7361	12.4437	11.3085	52.7483	43.193	74.2524	79.0502	7.43636	6.97984
FNDC9	ENSG00000172568	27.4079	40.0624	2.5259	18.827	9.84842	37.2181	22.9312	26.2704	37.5139	14.5402	4.61958	23.0801	49.1291	36.6627	63.8034	60.716	71.1162	45.2775	97.0536	43.2821	34.4426	12.4668	32.9328	62.5973	6.37629	7.80852	27.9705	36.3482	37.3471	40.3961	27.7645	36.8223	45.049	44.1061	64.3313	59.3328	33.0021	34.5677
PTPRM	ENSG00000173482	1.22815	8.0892	5.14893	2.26126	3.62473	2.17741	11.5226	14.679	14.8175	30.5576	40.7128	25.0553	60.8578	53.4446	73.7333	29.3177	57.4144	15.5951	5.76164	7.32042	4.17479	9.62516	10.703	11.9496	2.06816	3.40984	0.60765	0.427345	2.35004	2.82071	2.54048	1.83554	14.0916	23.1046	12.0473	28.2112	5.71329	1.34405
C11orf80	ENSG00000173715	4.83336	4.06381	3.21781	3.34019	2.79656	4.81932	4.43138	3.80301	6.16816	4.09373	4.52692	5.21189	17.4397	16.1265	26.7164	14.8554	25.9445	11.5959	7.62518	6.24682	5.56349	4.5413	5.56893	7.63219	1.67304	1.89745	3.54952	3.38048	4.00446	6.51923	3.65314	5.99687	14.7987	12.875	18.7561	20.4684	6.3671	4.7874
KCNA3	ENSG00000177272	16.855	30.0033	24.5932	49.5544	50.1098	42.6699	78.9	72.739	54.7552	48.0473	51.1043	34.4889	197.212	147.679	161.034	191.663	234.5	140.488	74.8613	98.2662	76.9502	53.7901	36.2974	34.5924	15.3931	16.8153	25.1877	31.6606	43.7299	37.2989	38.3547	37.9352	102.663	109.742	176	254.785	56.3077	57.9248
ZBTB18	ENSG00000179456	9.64771	15.4496	12.9487	18.6705	17.5588	12.397	18.9599	16.1306	14.5973	20.0368	21.9843	13.3274	38.1348	35.269	34.9493	50.2654	57.1268	49.0515	33.194	31.5504	33.2207	30.6472	41.9497	32.1201	7.88252	7.41829	12.0613	11.8096	15.7809	18.9096	15.2926	21.3054	40.7859	31.302	51.4863	62.7203	14.2692	9.9639
SERTAD2	ENSG00000179833	77.1162	74.1467	74.8454	53.9698	54.0368	51.0674	75.3601	83.9806	67.0862	61.1663	69.9313	49.4934	100.116	105.415	133.448	109.686	153.311	124.526	81.7079	95.1839	77.3675	149.365	228.81	79.282	45.4065	35.7115	55.4469	57.0911	64.3228	64.809	60.7045	64.0724	128.843	118.908	142.983	201.432	38.2504	42.2494
TDRKH	ENSG00000182134	3.66483	3.35846	3.99074	1.61978	1.05644	1.40079	3.10104	1.12743	2.48957	12.8336	13.9028	8.15125	11.0745	14.1054	13.7687	9.84975	11.9909	10.4669	14.1171	9.20572	10.4727	9.25628	10.5811	10.4541	1.27735	2.16564	2.0694	1.93611	4.95057	4.72704	10.8444	10.6182	11.7885	13.7203	10.1999	12.0824	4.66569	4.91675
LCK	ENSG00000182866	9.02917	43.019	21.7562	63.855	87.7729	56.1457	75.3335	98.6263	91.8878	119.537	96.1336	94.3913	162.157	122.287	126.562	135.133	167.521	154.74	131.246	138.982	117.369	94.3878	75.6602	96.9677	1.89213	1.4224	35.6174	50.6076	73.829	80.5032	93.637	85.3118	169.09	141.301	186.393	210.486	134.859	133.684
CAMK1D	ENSG00000183049	5.76677	13.3426	11.2252	17.8691	21.2413	6.17535	40.7777	38.0709	12.4082	44.6355	47.2717	16.9963	65.9195	56.6537	21.5517	60.4442	28.3775	58.1503	33.9489	38.6178	29.0824	29.9997	39.3884	32.8089	3.75632	3.16529	1.04608	2.70145	5.57989	4.48957	13.5722	4.57341	19.1941	20.7146	19.4049	23.6038	5.3555	7.27636
SH2D1A	ENSG00000183918	14.1614	34.5924	11.9556	58.6461	50.9881	59.5829	79.6661	59.7841	74.4249	86.8826	101.218	107.336	146.619	140.286	187.05	157.765	243.496	146.86	52.9754	102.029	42.622	57.3937	59.1742	62.3351	1.44644	1.60077	29.9625	31.32	40.9526	62.0613	40.2079	31.8877	160.832	142.25	271.925	304.179	73.1614	49.8951
THEM5	ENSG00000196407	1.2117	1.52115	0.747703	0.0649036	0.180202	0.0255498	0.0686114	0.0730865	0.0244811	1.51458	2.25405	3.25335	3.83474	4.24864	7.75703	3.47912	5.43738	1.90491	2.4677	1.84684	2.3561	3.89664	4.35204	2.9555	0	0.165102	0.085849	0.0670239	1.23753	0.65367	1.194	0.733431	7.57122	7.83279	9.84793	13.6019	1.74448	1.73678
GAL3ST4	ENSG00000197093	7.69686	18.6736	11.74	39.5485	32.6534	21.183	42.638	36.6409	32.0143	32.3376	37.1994	21.0386	107.312	100.113	92.6524	89.1033	98.8705	64.3556	34.5016	20.5312	35.9126	81.691	28.3412	77.8588	1.76944	2.24088	26.1322	20.215	44.2232	62.71	23.8006	39.1016	160.551	79.738	199.627	161.579	10.1059	4.14308
KCNRG	ENSG00000198553	18.5596	13.3064	5.84669	9.29557	5.43862	8.37005	10.8055	10.9087	12.6143	16.5974	22.5732	15.0212	50.5027	49.3683	82.5594	47.0623	49.1207	25.4893	17.6393	15.4738	7.00804	8.06558	11.8583	16.9231	5.90525	7.9597	9.72011	9.45212	18.9173	11.55	14.619	14.9995	35.5154	46.4605	36.7678	39.7859	7.55957	10.543
MDM4	ENSG00000198625	73.5751	85.7112	67.8528	69.5829	56.9033	56.9039	104.554	92.116	97.9896	88.5613	98.8708	81.3891	230.907	209.75	271.206	257.35	384.003	190.184	90.3328	143.171	81.2529	66.2062	99.01	80.1535	34.0125	41.8496	52.1604	48.7326	73.0916	76.5522	73.1049	78.1102	287.299	196.918	454.061	441.989	57.5278	46.3857
TAX1BP3	ENSG00000213977	6.96894	6.0122	26.0613	6.28699	12.4106	4.54927	14.1183	21.7504	5.69547	29.9411	25.8572	6.83109	380.496	76.9597	13.3133	68.5438	11.1914	134.966	4.49968	9.14471	10.4564	16.1952	15.4275	5.09945	8.31046	4.34819	4.79886	5.40406	13.2645	9.62592	7.54203	8.31595	10.7692	15.1154	13.6176	33.2295	8.51084	5.59165
BCKDHA	ENSG00000248098	17.5988	9.05785	0	13.1401	10.9449	9.31088	9.72356	11.8374	5.94762	1.373	9.12694	4.63121	23.5859	22.6359	30.7264	36.0375	22.4243	38.5661	3.94422	6.69678	3.25232	8.7011	7.29184	27.3164	10.2356	5.73016	5.2142	1.35694	0	2.64679	0	5.13996	8.65313	11.1792	1.6523	7.13062	1.55815	4.39527
IL32	ENSG00000008517	0.0319305	0.20488	0.226588	0.0786752	0.0970837	0.175503	0.129375	0.285471	0.504485	0.776396	0.743801	1.84859	5.3349	4.10605	8.25825	6.1353	13.0873	9.29564	11.4404	5.90306	7.18336	8.52074	10.1022	16.3424	0.136188	0.304967	1.92713	1.90475	6.61955	10.741	11.6994	15.0683	47.2538	25.3112	91.9826	41.2233	90.5144	97.7721
SLAMF1	ENSG00000117090	4.17843	3.81154	3.49407	2.16366	1.78551	1.24922	5.24801	4.09459	2.08109	42.2829	93.714	8.92499	179.174	161.872	129.437	347.062	208.817	370.686	18.9966	470.009	104.882	210.3	355.476	37.7237	0.448103	0.494699	0.593581	1.03028	3.40517	2.3607	6.44046	3.19731	68.7933	77.4605	155.245	233.345	61.0982	56.5714
EPHX2	ENSG00000120915	0.152418	0.722698	0.569773	0.187775	0.101373	0.175558	0.612048	1.31275	1.54049	11.7967	19.4891	9.92714	36.0218	37.7472	65.5945	24.1691	62.7059	17.5227	27.9705	29.9855	21.2048	12.5273	11.5165	23.9325	0.200249	0.243097	0.027597	0.169671	1.3746	0.409751	2.3659	1.04055	13.4328	11.2049	30.3115	26.0143	11.866	19.1568
ADORA2A	ENSG00000128271	1.43959	2.59479	1.11192	0.828455	1.01237	0.66492	1.17338	1.44917	1.09218	3.42895	2.71654	2.91987	23.1086	10.7705	23.51	22.8111	35.3139	25.5953	21.0286	13.1994	12.9999	10.6841	9.86419	12.8869	0.17006	0.236757	0.20214	0.365465	1.71985	1.58773	2.17327	1.86677	25.5074	17.9514	44.6126	55.2889	13.9536	9.09356
ADAMTS17	ENSG00000140470	0.0331596	0.0429108	0.153672	0.0272345	0.0144029	0.0229737	0.123387	0.0350493	0.0220128	0.170742	1.35119	0.169121	6.73035	10.0131	5.37372	10.5539	5.2332	3.56624	2.55173	2.84042	3.14412	0.247324	1.35479	0.664376	0.025977	0.0127248	0.0291619	0.0482129	0.657055	1.08932	3.82474	3.98733	6.32471	6.45826	6.68284	8.68949	2.54665	2.79473
CD8A	ENSG00000153563	1.51213	2.84133	2.21239	1.08082	1.11833	0.959295	6.30894	8.64056	2.7803	11.1531	24.3635	4.85827	437.595	327.867	343.688	236.316	353.533	242.62	302.662	196.469	296.708	3.67182	5.26203	2.66154	1.63602	0.900201	1.51545	3.33452	20.4162	15.1449	6.2058	4.71796	280.834	275.497	445.049	578.555	285.636	324.553
PLXDC1	ENSG00000161381	0.828329	2.53034	0.816655	0.766295	0.60541	0.366403	2.07852	1.41854	1.0913	3.21058	3.71931	1.57217	40.1483	30.7885	34.0602	48.1784	65.9196	34.9133	36.522	19.765	40.695	17.9009	17.8393	22.3299	0.411807	0.19561	0.171404	0.575161	2.12803	3.15483	6.89813	10.1183	48.2929	36.8585	73.899	97.5001	10.9173	12.741
IKZF3	ENSG00000161405	0.412777	0.773827	0.895106	0.696002	1.01608	0.792792	0.773738	2.0959	1.75046	17.299	16.7447	12.7479	38.3803	30.7451	38.0206	36.4915	48.9421	38.5767	63.3554	51.4562	45.2731	23.5285	22.8219	34.4651	0.432226	0.261903	1.36211	2.89582	6.62623	5.82937	19.1827	16.3848	62.4414	47.2585	93.3849	79.1204	103.75	90.8605
KCNG3	ENSG00000171126	0.00822008	0.0279231	0.0249995	0.0270051	0.0437375	0	0.278342	0.136844	0.0611167	1.31211	1.55334	0.975585	10.8685	8.13332	4.9992	6.40477	4.21056	4.27546	2.61419	8.35241	1.71279	0.464937	0.758663	1.13282	0.0976667	0.0956835	0.0357201	0.0488029	0.0275846	0.0543959	0.163012	0.0968317	2.00066	1.37851	3.80324	2.11968	1.51306	1.67111
CD8B	ENSG00000172116	0.255444	1.24787	1.2282	0.377641	0.42162	0.460141	1.29903	2.18026	1.33625	7.67889	8.49364	6.50001	207.819	115.693	250.172	114.293	311.444	116.352	144.536	45.0071	84.6498	3.4374	4.71519	5.84788	1.12064	0.35289	0.496868	1.34326	8.22104	6.39933	9.03557	7.96436	171.521	203.844	341.803	505.616	42.8399	47.1637
GCNT4	ENSG00000176928	0.415544	0.46457	0.799862	0.527061	0.31986	0.321426	1.42033	0.885402	0.576854	2.47823	4.10724	1.88807	44.5592	39.0762	29.4173	100.7	60.8775	95.2875	37.8332	88.6642	43.2848	29.5626	49.512	24.5694	0.725929	1.0032	0.575245	0.334598	0.8002	2.5497	1.30638	1.81946	24.2268	15.7024	56.2088	66.7278	8.67294	7.20002
CD4	ENSG00000010610	1.62704	15.6372	5.56781	0.612749	0.669649	0.669751	2.08797	2.71597	4.46265	65.3671	76.8581	50.5903	206.156	166.201	208.532	143.89	209.077	131.768	1.56533	12.6159	0.871249	118.487	110.529	103.425	22.9658	15.2827	1.01168	1.55499	16.7083	18.1723	54.2185	82.2071	172.934	173.677	238.518	302.861	7.05723	3.17796
SH2D2A	ENSG00000027869	3.37754	2.2049	4.2276	7.18983	7.11253	1.90546	7.91476	6.31129	3.4273	12.8808	10.4082	8.21401	42.0123	38.9609	16.3932	164.862	49.7336	112.892	43.3965	170.968	67.6093	43.3171	113.864	26.1439	0.220495	0.54776	2.40248	2.41157	5.68638	6.41442	4.21472	6.64348	18.574	11.9609	42.3032	41.2985	89.7543	58.0405
CHI3L2	ENSG00000064886	1.77126	4.75841	4.88515	19.1401	25.2904	8.607	17.203	19.7143	9.1427	8.11444	6.86019	10.9415	28.3682	13.7013	22.2226	22.7046	60.2402	48.0342	70.9802	24.1049	44.8674	31.3453	28.8982	60.6963	0.98401	0.668601	44.1347	21.5696	32.1767	68.1006	50.7617	72.4331	90.2921	73.6331	108.295	97.5909	44.014	17.5262
DGKA	ENSG00000065357	33.2504	64.4842	56.1383	113.542	120.844	95.6115	128.215	125.861	128	86.6331	89.9537	87.0996	297.872	222.3	192.944	319.368	333.329	337.848	233.288	270.514	262.809	248.6	212.239	273.18	10.2792	18.1354	78.0847	67.0444	72.483	84.6072	124.717	132.881	231.899	208.325	305.155	391.218	130.586	153.25
CARMIL1	ENSG00000079691	2.83238	3.74734	1.69022	0.684685	1.27878	1.12521	0.688918	0.859256	0.690761	1.16363	1.90873	1.41979	10.3371	10.4637	17.4185	14.433	23.2986	9.36328	18.2553	5.92786	11.5054	17.8021	22.9974	19.2986	2.68966	4.40223	2.74239	1.3204	1.33696	2.90784	0.95322	2.61909	11.1867	8.95599	19.6723	19.3961	3.57527	2.82483
PIK3IP1	ENSG00000100100	17.8716	7.22633	36.815	52.4247	68.3574	5.90736	91.5347	115.632	7.77786	66.6027	64.8985	6.52263	152.856	134.377	12.0839	141.741	23.4737	173.192	71.0001	221.414	310.716	341.448	266.422	78.6879	7.21454	7.46932	4.97402	7.29952	3.37006	4.752	3.70165	3.46924	14.4844	13.2968	26.3082	23.1773	30.8458	40.2792
PIM2	ENSG00000102096	17.2128	23.1743	12.0764	5.91561	5.99338	5.21736	5.76375	3.20331	2.085	10.1668	12.6579	5.19021	31.9368	29.3032	22.9287	45.7514	49.8162	42.84	67.4849	53.6248	41.9251	40.9128	34.128	95.8405	14.4847	18.7192	13.0601	10.1036	6.44244	9.18095	4.03886	8.41574	34.962	18.7929	83.5042	64.788	43.6853	53.2255
OLFM2	ENSG00000105088	1.92837	1.63764	1.67751	2.14027	2.0105	1.11214	2.78292	5.32634	1.85273	2.16925	3.25194	1.47095	17.1795	13.0641	11.0271	24.5598	38.7661	33.9935	60.9672	33.2277	60.4831	53.4157	36.7147	53.2963	0.345345	0.635832	0.825699	0.861974	0.859903	3.16866	1.57494	2.00928	7.91292	5.06811	17.6682	21.918	7.52493	11.6155
PBX4	ENSG00000105717	0.461907	0.821892	1.42708	2.40269	1.5716	1.85611	3.68579	2.33944	2.73926	3.05795	4.2506	2.27093	14.7945	14.751	14.2219	19.9757	18.3015	24.1044	8.35078	19.5646	20.9483	19.3074	20.2755	7.99386	0.46237	0.699167	0.836334	0.78353	2.04212	2.83831	1.724	2.00218	8.73543	8.29949	13.1072	18.5283	1.43525	2.50772
TNFSF8	ENSG00000106952	33.7621	27.8701	53.9638	73.0804	72.8071	9.4106	156.009	148.298	16.3496	95.9004	102.88	11.2884	211.976	221.3	17.5911	289.699	29.1776	249.994	33.9384	282.824	215.342	214.781	303.874	25.0413	4.72132	6.53977	7.9424	6.99544	6.85879	5.70936	17.3505	16.8518	11.7058	17.4329	10.5355	13.9372	31.4756	28.1522
SPOCK2	ENSG00000107742	3.22054	5.7046	7.27882	7.41442	11.8376	3.34654	9.9839	13.2257	3.22049	21.1378	17.7101	6.49445	75.2007	63.3631	41.1448	92.0458	56.5788	98.4783	105.979	110.811	163.443	118.011	98.5153	53.9398	16.2049	4.28751	3.04485	5.91611	5.41204	4.89839	6.03064	5.77485	27.291	31.6561	45.9612	60.3971	51.1276	61.8096
CD5	ENSG00000110448	4.34112	10.2387	15.9809	55.79	62.7562	23.1684	63.554	53.0455	30.0639	52.3798	47.2047	35.701	62.0899	55.4572	43.7867	172.044	91.9318	206.378	231.121	300.889	265.792	394.757	330.178	332.65	2.4409	3.12576	29.8104	30.3885	57.0067	59.7048	43.1293	51.7914	60.4991	45.8888	127.507	100.307	180.512	167.219
DUSP16	ENSG00000111266	1.7128	5.61048	3.06078	3.91522	3.41756	4.45848	5.2087	5.46357	7.37852	4.38719	3.31207	5.62842	30.005	19.5763	22.9929	41.6812	35.4871	48.5758	11.0735	34.8137	20.6425	29.5472	37.9869	13.599	2.33617	1.98552	2.30535	3.60583	4.59917	4.06245	3.26379	3.33158	22.6498	18.0304	36.7997	47.5114	11.3236	9.84308
PLCH1	ENSG00000114805	2.97195	5.80385	1.40112	2.95277	1.60807	4.40416	2.84171	0.8195	3.95595	18.0607	37.2551	21.0267	23.0042	31.7113	31.4346	68.0415	58.9745	47.797	24.4209	80.0566	12.5183	21.3234	39.4573	38.3286	0.538599	1.20717	2.84635	3.07441	4.8941	3.35962	19.8618	7.62295	21.0499	20.6349	33.005	37.4404	3.31144	3.21753
ZAP70	ENSG00000115085	11.4742	34.3208	19.298	45.3335	52.2923	51.2826	41.7484	49.9508	68.4789	46.7998	42.328	51.8841	84.3586	65.5143	61.9008	114.473	111.787	103.368	102.257	106.534	104.583	81.0969	90.3932	79.5711	2.97016	3.53099	32.548	33.086	50.6404	63.9572	35.1267	45.2959	79.6938	62.8541	114.151	105.352	126.234	82.5658
CD2	ENSG00000116824	46.1134	40.5164	89.8499	100.24	156.637	68.1804	162.806	194.078	110.309	156.129	169.402	115.158	321.216	281.567	197.678	319.695	338.09	450.725	479.323	516.232	392.05	309.247	249.539	352.283	9.38791	3.2822	22.3968	55.5911	58.6934	38.785	98.012	45.787	206.241	190.147	333.881	314.467	220.624	244.608
RBM38	ENSG00000132819	4.456	3.34707	6.14234	5.09713	3.8454	0.313816	5.26063	2.50264	0.505706	14.3371	11.221	10.075	23.3063	21.4867	20.5427	41.5279	32.3243	40.4133	37.887	34.6259	43.5728	32.2164	29.5925	36.6418	3.22582	1.9752	0.915981	1.20989	2.71429	3.40613	2.27757	2.9923	16.3285	10.4587	27.9612	27.8005	19.178	20.9179
ARNTL	ENSG00000133794	6.73745	4.74559	3.32731	4.28348	3.77239	2.04306	3.87683	4.18307	2.66824	7.02007	7.06775	2.78415	44.6443	32.0469	40.1023	43.0586	49.873	41.6123	39.9064	39.1847	35.2596	18.4623	20.0552	17.2165	3.34918	4.65695	3.24172	2.89388	3.45351	3.65174	3.64441	5.51563	21.3078	20.2291	29.7398	41.4878	13.58	14.0951
ETS1	ENSG00000134954	52.4728	67.0237	53.1139	59.7423	54.3555	41.0502	96.7524	96.8625	78.2682	169.341	206.301	125.562	284.451	303.051	246.657	412.64	410.266	505.58	513.91	435	542.762	652.241	737.855	644.205	11.9041	13.8812	40.6906	34.1801	83.8671	101.995	127.499	138.314	295.461	217.34	404.533	349.428	427.249	411.684
LEF1	ENSG00000138795	15.222	69.0134	62.0599	116.06	114.911	95.3221	204.505	209.159	165.485	262.008	291.144	236.773	347.416	342.068	419.899	368.743	507.321	375.739	314.07	424.333	298.466	265.406	266.398	344.934	6.07959	5.95615	53.7524	71.7819	153.999	136.143	251.765	170.793	363.469	394.033	460.058	528.371	205.418	250.172
CDH24	ENSG00000139880	0.492307	1.3322	0.668259	0.308395	0.228332	0.194243	0.499886	0.254669	0.465295	1.13141	1.78505	0.780979	5.59703	5.28895	6.52763	7.16784	6.79395	7.12503	2.7668	4.04279	2.04397	4.19315	7.04515	6.70617	1.02954	0.582769	0.577129	0.311392	0.476018	1.62891	0.701291	1.35824	5.0417	2.41642	4.23121	6.3488	1.84471	1.70207
SKAP1	ENSG00000141293	0.458111	0.602389	0.958788	0.558312	0.415614	0.731019	0.846819	1.02506	1.19487	8.83937	12.382	9.53935	28.8796	21.3403	26.754	40.3075	50.5581	51.3376	55.4491	60.9286	42.4628	53.9443	47.5343	75.424	0.526745	0.436657	0.326433	0.614152	1.32241	1.00236	3.71206	1.81993	6.20004	13.2287	22.145	28.3779	39.7369	48.2
CHMP7	ENSG00000147457	14.3676	17.8406	11.3576	7.89559	8.39936	5.98144	9.15959	9.07022	7.70418	13.2928	13.2499	9.72768	68.5851	55.0678	46.0819	94.3203	96.6061	86.7191	78.2633	79.2962	101.88	92.6429	71.3786	66.1019	10.8444	8.66923	6.45675	7.26356	9.58862	10.9765	11.6469	14.686	34.6818	27.8933	65.9968	87.779	27.7496	32.4583
CD3G	ENSG00000160654	13.1184	109.843	78.0725	140.489	164.147	136.96	260.189	317.365	305.217	342.607	331.089	341.85	386.132	342.402	350.126	297.992	411.384	401.181	414.411	233.118	377.298	364.897	287.296	342.424	2.69217	1.2109	44.7447	66.3771	187.418	150.342	293.84	240.993	494.413	411.854	571.238	640.582	254.392	268.934
TRAT1	ENSG00000163519	15.116	69.3845	43.0785	132.545	152.244	170.775	142.796	166.305	161.18	86.9896	96.077	104.212	179.378	146.381	179.092	159.116	183.897	163.021	104.904	106.733	91.5275	304.688	359.956	317.623	17.7735	18.3263	135.584	139.084	81.3687	87.5941	105.406	83.4616	180.422	178.55	164.971	208.368	71.0548	114.804
ICOS	ENSG00000163600	0.488039	7.93393	2.59156	24.0023	23.4769	30.5664	13.8218	14.9275	26.8365	8.15715	6.73661	13.8022	7.47314	6.07199	5.14769	29.4339	23.7491	46.0666	43.2854	59.8864	39.9324	78.4895	43.9176	74.2436	0.382327	0.447395	17.9675	17.6314	15.5975	16.0325	12.641	7.3543	8.10735	8.93142	26.4014	23.5717	21.9999	34.3969
SLC18A2	ENSG00000165646	1.0657	1.89625	3.16392	1.68804	3.29809	0.664507	2.86396	8.68293	0.330147	8.36175	3.31118	0.758983	65.1343	44.2527	12.2153	59.1291	30.2621	46.7206	22.3006	14.9755	61.562	96.1841	47.7044	23.9824	5.10195	4.39628	1.92957	1.11908	0.851484	1.63712	0.191691	0.38042	0.666578	0.2167	1.23164	2.00331	0.469525	0.331113
SMPD1	ENSG00000166311	4.33273	4.15322	4.41557	3.58678	4.26919	0.489184	2.38846	3.03189	0.415459	2.75427	1.56934	0.630418	17.5104	11.9251	8.76142	21.9929	20.4911	25.9406	19.823	24.0492	24.8505	22.6412	22.4639	16.1317	3.21614	2.21174	1.53577	2.11932	2.32069	2.02901	1.40714	1.98853	7.06738	5.53529	19.2718	22.427	13.0051	11.5173
APBB1	ENSG00000166313	2.64009	1.77861	0.725171	0.569342	0.605395	0.100141	0.768341	0.729789	0.212466	1.81001	2.45583	1.34487	15.4514	15.1081	13.2	28.5788	25.2676	26.1113	22.2348	23.7068	24.7656	24.5134	30.1072	18.5001	0.438102	0.237714	0.128183	0.21266	0.288717	0.451406	0.571049	0.402767	5.3732	5.41062	12.8865	21.3313	4.76176	5.57646
SLFN5	ENSG00000166750	21.3116	31.7953	11.4455	46.5208	35.97	50.8193	61.1246	69.5465	92.0773	75.9926	69.9637	72.3262	100.976	86.4734	78.9681	169.155	157.693	215.599	157.728	192.407	160.725	147.387	201.06	228.525	1.47485	4.82102	40.1573	34.3371	48.1464	45.6054	75.415	55.6901	83.0859	80.0787	128.784	141.316	198.704	231.501
CD3D	ENSG00000167286	9.92277	67.6856	45.2516	115.057	148.89	96.5368	174.467	202.759	180.986	184.769	167.747	174.308	258.648	212.835	206.23	221.638	303.217	344.004	299.022	300.31	292.182	262.133	220.251	217.132	3.53445	1.62397	41.3279	66.6921	102.712	85.6005	133.563	103.598	199.918	240.871	307.745	431.603	158.272	225.741
TMC8	ENSG00000167895	20.102	31.0626	15.2839	21.2074	17.3424	15.6129	14.1646	11.277	11.7682	26.548	27.5248	21.1944	76.7437	56.9144	42.6466	109.767	100.108	114.535	94.5134	119.468	110.034	96.6036	103.049	92.5478	25.8743	29.6052	21.8308	17.4186	19.1921	31.5347	16.2665	32.7424	48.4191	30.005	99.1956	75.7901	140.189	98.1711
AXIN2	ENSG00000168646	0.0587625	0.432494	0.869735	0.36197	0.442197	0.119693	0.602033	1.0326	0.797346	4.96221	4.91943	2.98243	14.2017	13.7125	23.5717	10.6372	24.0799	13.4622	12.5093	5.91551	13.2177	20.4022	14.7437	23.2839	0.0913012	0.107863	0.274502	0.109646	0.91366	2.08039	3.07422	4.09037	18.0886	12.9295	29.0269	21.4834	9.50009	3.91883
IL7R	ENSG00000168685	54.2386	121.358	212.677	332.322	375.506	177.148	688.274	748.91	250.305	611.913	522.51	179.669	520.003	470.592	140.109	287.749	121.498	265.258	300.194	555.129	1231.22	1125.36	617.925	353.058	2.48923	3.22169	39.2016	52.0138	84.5946	63.3226	156.874	103.614	170.97	188.237	144.744	183.137	205.799	158.612
THEMIS	ENSG00000172673	0.924236	9.79577	5.97306	7.09414	11.1165	9.68972	18.3503	28.1265	27.3796	55.469	63.6241	50.7539	125.758	112.394	139.348	142.793	169.315	139.604	132.615	70.9798	89.1339	89.036	93.5249	126.889	0.770181	0.310336	8.44346	9.90236	23.5806	20.5406	90.8596	53.3308	105.742	129.927	129.926	158.579	39.5591	57.0176
CCR9	ENSG00000173585	30.1315	65.409	21.0841	39.0126	44.1619	33.2413	34.4962	42.5353	30.8917	50.4976	44.453	44.3874	250.98	160.936	114.458	591.547	394.499	726.048	129.469	246.22	121.682	289.658	478.888	113.436	1.44034	1.33657	36.9175	41.0872	28.7638	39.2545	36.3354	29.6769	155.997	91.6452	332.104	286.969	44.0992	37.7915
CD28	ENSG00000178562	2.22648	3.54199	2.99704	38.8297	24.747	28.3898	24.1292	13.3025	10.2151	23.0919	25.9497	23.8625	25.2334	19.4908	24.5253	65.3489	66.7901	103.269	112.962	130.961	98.1462	139.982	134.373	204.72	0.711938	1.93593	24.9807	19.6797	9.48176	12.897	6.41765	3.38273	20.255	13.9051	45.2535	20.612	33.5593	38.9453
XKRX	ENSG00000182489	0.40663	0.0409273	0.192371	0.0890592	0.178583	0.13147	0.439352	0.359364	0.100777	1.69829	2.59035	0.156944	19.9737	17.3703	1.05283	19.91	2.90152	16.7472	3.09652	7.88623	9.15707	7.76477	12.3142	1.7963	0	0	0.0196333	0.0153281	0	0.164441	0.0255996	0.0483844	0	0.00701564	0.214642	0.0920549	0.0704038	0.0124123
SATB1	ENSG00000182568	61.0041	96.4135	58.9692	122.261	102.421	112.051	103.309	99.3035	100.647	74.86	96.6754	70.2948	315.409	303.368	617.062	505.327	1110.09	587.068	688.719	306.756	311.866	429.617	610.433	881.006	40.1669	56.2715	136.541	122.183	94.1049	97.4687	85.3985	65.1449	370.576	366.611	505.423	670.079	71.3171	87.3796
MAML2	ENSG00000184384	5.9014	6.30882	3.83205	1.39061	0.793143	0.787716	0.935875	1.10161	0.635834	1.99369	3.53085	1.26803	16.97	14.661	11.3559	18.0058	21.7998	20.0831	26.2582	10.3629	22.0722	50.7366	37.8554	46.3042	2.50114	2.6068	0.780666	1.08538	0.957975	1.22954	1.19452	1.55491	5.35076	4.57033	8.49907	10.2602	13.5369	9.49901
CD247	ENSG00000198821	0.764955	10.559	6.61003	17.6514	21.0154	21.3758	18.2803	27.5749	30.0116	34.3397	23.4558	35.7982	78.9734	72.8055	99.6671	96.1484	157.74	104.981	130.954	68.956	77.6777	105.255	118.062	235.161	1.01541	0.424012	22.8003	26.1835	26.9128	31.8186	35.637	35.7323	95.7496	85.2394	117.581	137.743	85.5506	84.2482
TOX	ENSG00000198846	22.1061	58.0394	25.8253	66.6436	71.0688	81.0841	61.0871	66.0564	102.402	72.8037	62.4753	90.0636	91.8681	72.5769	107.225	144.809	177.048	199.504	159.557	255.394	171.061	160.884	166.205	154.572	16.5916	16.3147	75.4029	63.2803	61.6336	72.8036	66.1281	54.1143	82.0798	68.8479	126.463	147.794	107.985	139.326
CD3E	ENSG00000198851	55.7593	184.417	176.296	270.786	355.198	170.415	486.357	554.122	297.802	480.168	414.184	291.906	715.22	631.039	496.446	870.948	735.527	750.77	769.461	758.748	706.401	658.775	732.207	566.266	6.26025	3.9685	90.7207	120.822	267.839	309.178	256.195	282.047	581.124	471.856	821.622	884.337	497.069	455.662
ARRDC5	ENSG00000205784	2.0589	6.70802	2.59918	1.30814	1.1516	0.452158	0.75889	0.682639	0.974801	0.433393	0.401673	0.955835	11.5612	6.32068	9.59945	17.441	20.8143	13.2001	16.1373	13.5369	9.75282	7.41567	10.1364	9.68852	0.976379	0.756547	0.731505	1.23555	0.238996	1.22108	1.08219	3.26571	6.63341	4.90109	11.3739	15.4836	6.20471	5.09599
SIRPG	ENSG00000089012	1.5269	1.21731	3.94875	1.16449	0.675057	1.04276	1.0281	1.12398	1.43356	1.36385	0.811062	2.91656	1.83754	1.29326	0.857798	25.4921	23.2477	63.3863	291.233	151.924	234.476	165.711	165.175	221.179	0.498403	0.516185	1.02122	2.92045	2.12625	2.62916	3.59005	6.74087	3.90047	2.63708	24.024	5.24785	129.633	160.097
IL2RB	ENSG00000100385	0.104484	0.457459	1.51821	0.320374	0.259439	0.304033	0.157242	0.328554	0.686211	0.549953	0.352665	1.19636	0.365827	0.223385	0.365656	3.0239	6.03538	19.9489	51.2165	11.8521	32.4193	50.4751	30.1599	96.1889	0.127325	0.595634	2.60059	3.71013	3.24131	1.75159	1.44712	1.75297	5.9525	1.36823	14.4451	1.61879	345.787	213.808
CD40LG	ENSG00000102245	0.428139	1.34249	1.21862	0.662701	0.488153	0.415274	0.486103	1.2336	1.31614	0.862027	1.03333	1.36645	1.24413	1.28916	2.19268	8.17703	32.816	24.5647	17.2127	7.27177	5.00446	113.862	57.9022	361.364	0.918054	0.619268	0.876565	1.4525	0.865722	0.354148	1.32177	0.916987	0.78884	1.54695	2.24484	3.04053	0.898087	1.07441
MAN1C1	ENSG00000117643	0.105202	0.294669	0.275043	0.227379	0.101009	0.139635	0.206717	0.16387	0.205837	0.494178	0.221108	0.357956	0.173457	0.297688	0.184321	1.89348	2.00367	4.57395	43.4421	10.5047	27.6948	39.9601	18.744	57.9717	0.394723	0.664344	0.0300758	0.192542	0.154839	0.210683	0.141175	0.0474361	0.136901	0.163356	0.503214	0.299661	1.3643	1.15606
EGR2	ENSG00000122877	1.00574	1.06431	0.419266	0.316517	0.371524	0.237042	0.391726	0.417275	0.462991	0.604984	0.321729	0.281157	1.50693	1.24122	0.649871	21.5765	19.2587	28.3224	28.537	39.2162	16.7383	28.8621	45.1963	28.8645	0.35222	0.631222	0.2723	0.279024	1.38786	3.35882	1.16278	0.674414	1.00949	0.999779	13.4447	10.7605	14.9672	21.7555
DBH	ENSG00000123454	0.138976	0.772515	0.076848	0.52921	0.115241	0.379891	0.285206	0.257068	0.857164	0.108424	0.441458	1.18251	0.0814869	0.107252	0.630874	0.284585	0.579545	0.71453	10.59	2.63098	8.28288	15.7075	12.1069	20.7395	0.0346414	0.0452507	0.123528	0.0857252	0.0141324	0.292621	0.214756	0.473548	0.439285	0.186372	0.208769	0.128709	0.381442	0.225609
TOX2	ENSG00000124191	2.06881	2.76243	2.28523	0.368683	0.400552	0.350216	1.10145	1.05596	0.807177	1.00495	1.25257	1.72314	10.8526	8.24725	9.03345	93.1501	126.308	140.499	130.502	141.75	71.8915	63.3898	118.408	134.614	0.222973	0.048058	0.141351	0.364174	1.85568	0.565045	0.838593	0.397116	2.45804	3.05331	23.573	20.1747	10.4543	14.1686
CCR7	ENSG00000126353	13.7117	38.0393	22.8211	3.14232	4.57803	2.78923	1.54305	3.02484	2.81021	5.82534	2.49944	4.20375	4.6396	2.18853	2.4809	18.4996	17.9747	81.2763	336.363	148.562	434.441	447.098	194.824	376.818	1.30847	4.32641	3.97316	3.54854	2.85771	3.59353	6.24695	15.1994	2.13606	2.49134	11.7264	4.95847	39.1485	23.5137
SYTL2	ENSG00000137501	1.15877	1.47571	1.46769	0.889013	0.878725	0.785441	0.445044	0.605197	0.410502	0.264402	0.248864	0.318329	0.422045	0.290604	0.275781	9.39087	5.88168	16.2187	30.7887	37.633	50.6508	49.5829	60.841	51.8592	0.979324	1.05709	0.850091	0.811681	0.527621	0.374383	0.28837	0.426293	0.393944	0.196866	4.37298	1.16485	32.8205	35.3677
SCML4	ENSG00000146285	2.1217	5.08912	4.85571	5.7008	7.40886	2.83146	4.82118	9.40622	3.05158	8.62664	5.93251	2.70748	7.9693	4.18357	2.31314	23.7797	12.4322	39.9673	53.1256	54.8775	75.0336	142.671	102.002	90.3481	1.33176	1.14824	1.79867	2.50094	1.1839	0.618942	1.0785	0.695871	1.90179	1.50967	8.21574	3.25658	36.4367	37.8703
FOXO1	ENSG00000150907	3.79524	5.76241	2.37551	1.21614	1.14191	0.383458	1.32306	1.15009	0.480985	1.07333	1.1379	0.554855	1.34445	1.48479	0.727048	2.24465	2.85757	9.01001	46.162	10.7637	31.8176	42.4854	18.8046	61.0916	3.77746	2.88337	0.645524	0.63403	0.779913	1.07023	0.909567	0.561923	0.838626	1.09939	4.32786	1.3318	17.6901	17.8908
CACHD1	ENSG00000158966	0.672224	1.9596	1.79792	1.53885	1.72497	1.49364	0.546395	0.921551	0.292437	0.298674	0.0917919	0.234611	0.272351	0.206856	0.152604	2.98249	1.6888	6.50206	19.0171	9.66364	18.2688	30.5595	34.0496	24.8156	2.29632	2.05973	2.60519	2.42615	1.2959	0.962243	0.37818	0.357389	0.202602	0.399759	0.452983	0.664781	0.487532	0.910281
DHRS3	ENSG00000162496	1.92209	1.29578	4.91074	0.52013	0.582715	0.571153	0.675247	0.431574	0.598892	0.533943	0.784346	0.975556	1.17725	0.869804	1.22336	10.5337	5.49283	28.1108	12.6407	12.3937	19.2316	90.3222	103.681	43.1561	1.81764	3.0541	0.595448	1.66791	2.06302	1.10283	1.52132	0.642494	1.53662	6.09855	2.0539	11.368	12.6383	5.81458
CLDN1	ENSG00000163347	0.609413	0.793036	1.7704	0.470639	0.477052	0.344073	0.5686	0.832819	0.329682	0.538599	0.402137	0.631907	1.15653	0.609132	0.139749	38.2196	7.99693	63.0026	16.7281	62.0584	39.2916	272.013	235.054	107.323	0.116384	0.0122165	0.0197626	0.092574	0.264532	0	0.0858937	0.0292218	0.0140557	0.211855	1.13664	2.67558	1.70967	9.07067
ANKRD55	ENSG00000164512	0.360347	0.612038	0.769749	0.1057	0.146735	0.074897	0.23465	0.249955	0.0837249	0.629532	0.192721	0.186268	0.260872	0.10925	0.0164776	1.14637	0.213179	2.80398	1.07873	1.45447	2.21067	70.3838	41.0151	22.8052	0.564588	0.524315	0.0745656	0.0654916	1.0077	0.617435	1.43407	2.65992	0.228706	0.0899261	0.11962	0.0983296	0.0501352	0.106067
TC2N	ENSG00000165929	0.112314	1.26539	0.370043	0.336696	0.277459	1.20378	0.185279	0.207751	0.516694	0.433738	0.284321	0.601467	2.34393	1.99693	3.19241	4.47329	7.52047	4.92017	20.3237	7.1635	20.6342	52.0609	25.5565	36.6133	1.25747	1.46575	1.09813	1.08595	0.747517	0.752524	0.991679	0.703622	2.85941	1.53908	5.61409	6.01768	17.496	13.4414
PRL	ENSG00000172179	0.208205	1.00731	0.364573	0.466368	0.374068	0.293743	0.115036	0.0525167	0.0879551	0.0162434	0.107977	0.0182634	0.749908	1.19616	0.799727	4.63167	4.79941	5.98405	43.6995	25.3329	27.9536	1.42056	7.74248	1.6851	0.121094	0.0847394	1.21318	0.353176	0.317583	0.250506	0.160866	0.222966	1.06759	1.46953	3.69453	2.56695	0	0.0259994
LRRN3	ENSG00000173114	1.56254	0.839508	0.444501	0.648219	0.418124	0.788726	0.64372	0.589854	0.711281	0.533643	0.596913	0.87693	0.572945	0.458693	1.16362	1.63248	5.7495	4.64911	111.437	17.4357	60.3275	33.8099	8.97472	58.2383	0.38617	0.314085	0.554285	1.7242	0.927425	0.435232	2.37144	1.37452	1.19499	1.85685	3.61443	2.87806	13.2923	28.4609
NDNF	ENSG00000173376	0.0781687	0.0442557	0.158488	0.0963018	0.111407	0.0663424	0.0424181	0.126517	0.363242	0.251561	0.0905799	0.0848535	0.126041	0.110596	0.200168	1.49064	4.75602	12.4744	82.7449	12.3926	41.7324	20.1297	24.3935	67.1137	0.151816	0.0481198	0.00707666	0.132597	0.0874384	0	0.147634	0	0	0.0986204	0	0.149312	0	0
CCR4	ENSG00000183813	0.987619	0.482631	2.06564	0.870916	0.663781	0.524347	0.974826	0.990334	0.550724	1.01707	0.874769	1.20374	1.38892	1.30417	0.692149	77.7337	23.8438	106.554	8.13731	40.3169	16.0508	360.517	422.565	81.3839	0.0950151	0.0698143	0.0414108	0.105808	0.162803	0.0515961	0.039269	0.0222661	0.168683	0.12107	7.33307	3.90533	5.64962	4.8124
TRABD2A	ENSG00000186854	0.439276	0.525819	0.419872	0.680336	0.26712	0.377381	0.261528	0.742895	0.221624	0.172333	0.187946	0.50863	0.335358	0.224926	0.128555	0.552561	0.52774	1.2218	19.1218	6.02835	14.2494	57.364	26.442	59.4655	0.275301	0.398947	0.309053	0.564178	0.435211	0.269925	0.46223	0.779553	0.552751	0.302072	2.16464	1.13474	19.7895	11.249
TNFRSF25	ENSG00000215788	0.445446	2.71324	1.82187	2.40958	1.59955	1.95172	1.86708	1.42061	1.47037	1.58182	0.657195	1.6155	0.283054	0.289763	0.334331	3.06672	6.1456	12.3185	36.7506	14.5306	38.5004	70.7229	38.5042	70.4915	0.365004	0.309455	0.333737	0.534137	1.25426	1.01645	0.420649	0.164492	0.379781	0.5605	1.85602	0.850857	12.4612	16.3201
RNASET2	ENSG00000026297	76.3504	45.1431	27.906	27.8478	10.2755	20.8461	28.757	13.433	18.3325	6.65332	14.4335	14.6063	18.853	41.3535	20.9835	83.322	56.3331	32.4365	23.0445	27.2141	16.0346	77.7368	354.945	88.686	17.0865	18.9583	12.989	11.7569	11.0323	17.2095	8.54915	36.8619	19.9043	6.95256	37.0694	16.8708	11.278	10.4809
PRKCH	ENSG00000027075	7.74531	15.28	10.2815	19.6151	21.4337	30.0503	22.7799	27.3859	43.1835	20.5197	15.2512	26.1707	15.1536	10.6004	17.5748	35.5058	55.0321	63.1884	178.99	167.315	157.529	91.6623	80.0518	113.814	6.12177	6.55127	26.8691	26.533	29.7729	28.5107	33.7101	21.6995	15.1784	23.5133	45.1851	24.4248	148.565	195.467
TNFRSF1B	ENSG00000028137	17.9858	7.65535	17.7624	2.19709	2.75911	2.73653	0.522772	1.06601	0.551593	0.465047	0.417091	0.381785	0.356641	0.308302	0.143169	4.67642	4.52652	28.3504	46.6414	37.6514	67.9578	60.5054	68.3904	53.8984	14.5909	19.0235	7.05193	7.45588	6.75434	6.91581	6.60377	18.5794	3.18345	0.741276	8.92775	1.30345	39.0877	37.4307
SCML1	ENSG00000047634	5.38079	4.41621	4.51212	10.7295	7.89869	6.12106	9.955	7.14747	4.72391	1.84398	1.56441	1.77711	0.773615	1.05594	0.115593	13.9117	2.97946	27.2706	22.2461	33.463	43.0834	102.983	148.143	57.7498	2.67345	3.62964	5.2832	4.54839	3.63556	2.83781	4.22017	3.63527	0.425516	1.14954	0.550112	0.201191	5.00301	4.25363
SLC2A3	ENSG00000059804	3.72747	8.62694	5.05582	2.03387	2.27583	2.41031	1.16118	1.31672	1.67599	2.61387	1.77202	3.31358	4.0784	3.45074	1.77864	12.6684	14.0947	32.0228	24.154	17.652	34.4402	52.2945	41.9017	41.5444	6.60848	7.9538	3.35575	2.23204	4.30461	4.73913	4.57107	7.86337	3.82673	2.96766	8.63482	5.88383	33.5123	29.6777
CLEC2D	ENSG00000069493	15.519	9.7496	10.0832	13.8349	10.1668	8.15946	7.81543	10.4535	6.65678	7.13205	4.31066	7.56313	15.2772	12.5201	20.0194	35.2842	49.7819	58.278	264.914	159.139	183.575	93.5676	70.0655	170.604	5.60848	7.8621	12.2568	15.1012	10.711	7.92489	13.2591	14.3127	16.846	15.4327	43.1348	33.0069	119.201	144.008
ACTN1	ENSG00000072110	5.51612	9.27271	12.3275	4.17514	8.13522	7.24372	7.47237	15.4812	14.8005	7.32396	3.66906	9.58153	2.98495	1.42826	1.73432	9.40765	6.71362	19.411	71.7912	68.7396	78.5515	59.4281	47.3182	43.41	40.4403	37.4171	5.43859	7.73631	9.85165	6.62057	3.97366	2.74677	5.49969	5.36232	9.44151	3.32195	29.7954	36.9902
ST6GAL1	ENSG00000073849	33.4958	37.9331	42.2476	20.0889	22.7654	19.7996	16.2543	18.9278	16.1809	12.1968	9.91041	14.5597	6.35871	6.7477	6.69415	35.7396	38.7755	71.7918	86.1729	61.1855	77.0053	120.732	101.563	121.313	29.0718	22.1229	16.786	18.7119	17.0599	16.1165	15.676	23.0086	7.69277	7.11941	13.221	8.22371	55.5334	58.0957
TXK	ENSG00000074966	5.8759	7.49511	5.14117	27.1576	15.4194	16.7128	19.1777	22.1144	10.1458	6.98273	7.60311	4.43159	2.59909	3.0257	2.52948	9.56116	8.47324	16.872	51.8179	48.274	63.8747	59.4158	46.7734	41.1706	4.50475	3.75676	10.4878	12.8521	5.83227	6.16609	3.72164	3.65336	2.97424	2.41145	15.5654	2.36664	97.8	100.317
ITM2A	ENSG00000078596	23.8411	48.1538	22.444	160.376	58.8047	153.766	101.036	31.6938	79.218	17.167	52.1806	62.9603	88.1597	104.035	109.177	387.777	370.174	725.038	227.103	272.687	149.398	800.418	1098.46	996.961	48.8861	38.004	98.7133	100.977	65.4671	60.9982	28.5166	24.2451	84.5122	62.7191	126.54	158.703	92.909	149.076
ABLIM1	ENSG00000099204	26.8136	35.8101	13.8333	35.3103	40.0795	37.2104	13.1801	25.3668	19.9493	7.47697	6.06473	12.7807	9.63603	9.41699	11.5442	39.6946	66.8542	96.1193	395.324	121.82	275.19	187.62	147.186	293.36	17.2237	21.502	38.7494	34.7545	17.3689	20.0151	9.96383	4.68174	8.31774	7.30358	14.0606	12.1765	34.9466	51.1483
PPP1R16B	ENSG00000101445	13.8407	10.2587	10.5467	2.00722	2.00197	0.424984	0.798877	0.765434	0.402683	2.12656	2.02392	1.81322	4.79513	3.17762	7.04974	26.7319	20.1481	42.2699	27.8745	43.1041	35.9938	33.2442	42.7295	24.788	4.84546	4.21962	3.50471	3.12983	3.13669	4.67936	9.28659	20.7966	6.47738	5.91149	14.3946	17.191	20.8855	28.2134
ASIC1	ENSG00000110881	0.0489006	1.46732	0.136327	0.873543	1.18015	1.7846	1.64522	2.56095	5.93087	1.8937	1.50816	4.75383	1.23905	0.547727	1.61221	3.61113	4.79002	7.39569	25.1885	16.8739	22.348	18.5101	17.44	17.1085	0.0837998	0.0820982	0.208069	0.279956	0.82733	1.58765	0.380972	0.471309	1.49244	0.455592	1.8686	0.330814	1.0537	0.638123
BACH2	ENSG00000112182	4.62666	8.92582	7.14862	13.8203	14.6259	9.79816	15.6447	15.1466	11.7378	10.4466	10.0251	10.6984	11.8394	8.81545	7.69166	73.5495	57.8675	121.929	148.953	132.267	122.956	137.678	213.07	158.694	2.8787	2.6757	11.713	13.9921	19.2681	16.996	21.7806	15.8977	18.3279	16.7951	24.7851	20.1331	50.1241	46.6336
PDE4D	ENSG00000113448	3.25217	3.6449	4.94278	9.12858	7.7052	5.14764	7.77724	5.71581	1.51363	4.27626	3.22744	2.36215	7.04674	7.45214	2.04602	40.3756	9.10426	55.5068	38.5966	64.899	59.7158	58.6036	74.1998	37.1843	3.45764	3.03886	5.42807	4.0617	2.96966	4.67923	2.76257	3.37613	2.89151	2.17218	6.17961	3.08977	14.9839	14.2363
CBLB	ENSG00000114423	15.3034	15.582	13.3691	14.0133	12.152	9.87358	10.7476	11.547	8.84989	6.59752	5.31416	4.26973	6.99243	6.62794	6.38536	10.2474	8.59065	13.1424	17.1923	26.6426	40.8808	39.4142	31.4076	22.9067	6.3702	7.98217	10.3517	12.0711	7.64772	6.45972	12.8733	19.0283	6.2687	5.8832	10.2148	6.87071	69.9114	60.1804
CYTIP	ENSG00000115165	26.5928	23.0503	30.4089	16.7368	19.6031	8.60134	28.2462	37.596	7.83882	23.9463	21.6765	10.2393	17.4418	17.6758	8.33615	38.4496	27.043	56.8069	121.165	84.7558	165.98	198.35	136.305	139.163	7.1388	10.2636	9.50356	10.1657	8.22872	6.7495	12.3067	18.4837	9.6284	9.23181	19.0261	12.4835	71.6033	77.5068
ID2	ENSG00000115738	27.3975	51.874	42.9828	4.65133	6.85623	4.07435	3.02838	5.68869	6.88416	15.6425	4.85414	4.66835	62.0638	54.2665	13.3015	32.0257	24.3963	65.3719	43.7575	29.5138	82.8941	155.571	130.233	53.1269	10.232	19.5784	12.6036	8.63637	14.9142	18.0246	13.1575	25.926	17.0683	10.5118	33.5628	23.438	94.0012	79.8266
RCAN3	ENSG00000117602	7.9659	5.01783	7.93136	10.3634	9.09183	6.71376	7.0014	7.35378	4.35545	4.75378	3.58303	3.93067	1.55375	1.44724	1.61932	10.9767	13.3107	25.6696	67.5017	24.2638	57.7234	75.2568	56.4312	80.7984	7.24914	5.63372	6.86453	6.38622	6.11948	5.87152	7.30025	7.08177	3.75733	4.97816	7.16369	3.02132	20.1949	25.5507
LY9	ENSG00000122224	7.73042	9.50898	7.16015	3.06007	3.18525	5.5396	0.638174	1.41429	2.12002	2.34913	0.915738	3.0081	3.17603	0.661418	1.91463	21.6081	31.488	47.6635	60.6624	38.52	50.3817	58.6756	49.1627	56.1235	1.43622	2.29593	3.03187	3.49682	1.57822	1.90086	3.20725	11.7528	1.2207	0.872396	7.52995	4.39485	41.5767	36.1904
GPR18	ENSG00000125245	27.1644	19.3759	18.7428	8.03285	4.90347	14.0668	5.85111	7.80202	13.5826	6.6488	5.62744	10.1014	7.13848	7.35298	15.1253	13.9801	23.0888	20.2876	81.491	35.2604	44.8081	27.6144	24.4041	57.1993	13.2694	13.6378	15.361	23.1073	13.2322	10.3279	23.5662	38.7242	10.5129	11.471	20.1025	9.78429	114.272	112.303
IGFLR1	ENSG00000126246	18.5939	13.8051	26.1566	2.75769	2.88115	1.31717	1.8787	1.55958	1.13726	2.89428	1.55364	1.00794	3.12119	2.40694	1.41389	4.07949	3.78392	11.5803	20.97	33.7929	30.0932	23.3251	17.0206	20.8383	7.50139	6.30016	2.71276	2.73386	4.0062	5.72757	5.59458	18.378	3.32071	1.69155	8.78468	2.21385	26.5964	23.2451
ZFP36	ENSG00000128016	90.0577	57.0645	97.0867	10.7092	17.2078	6.87453	11.8905	24.2372	6.31934	22.1601	12.0704	6.26757	56.1196	51.7607	20.9964	60.7232	50.8217	71.11	55.436	64.9253	91.0163	136.224	133.896	67.8616	27.4169	31.9743	10.5153	10.9369	18.0751	30.5704	9.26136	38.0699	32.3009	13.8623	70.421	49.0892	101.28	50.6885
SLC44A2	ENSG00000129353	86.0137	37.8236	72.1926	28.16	30.048	15.546	22.3	27.8021	14.8024	21.3153	23.2369	16.5035	37.0314	31.0406	29.1923	56.1277	52.7379	66.0839	60.2245	68.9498	76.4953	79.9174	71.9456	57.1876	16.9829	12.5171	13.3693	15.048	15.7855	17.851	23.9903	47.3122	22.6611	21.2444	43.3154	43.341	72.5971	61.1987
NDFIP1	ENSG00000131507	6.77263	15.3275	7.69289	8.4734	8.00205	6.48402	8.06629	11.0995	9.95518	10.3444	9.82792	12.2403	5.60972	5.82544	7.24486	24.198	20.0763	40.969	38.7677	46.7369	50.7818	210.924	184.127	66.6337	9.54143	8.46398	5.08294	6.10878	5.46593	7.30026	6.64414	5.68387	4.66352	6.42972	6.60491	8.59643	14.0463	14.2256
GIMAP4	ENSG00000133574	13.9658	37.7082	11.2287	36.101	40.1442	33.7733	19.3478	22.8097	13.3864	4.05769	3.81914	6.22386	0.887442	0.963536	0.747385	3.13773	3.25409	13.0023	66.5215	18.31	57.8041	171.797	69.5552	170.073	3.32109	5.16141	4.15895	5.81732	3.54228	5.09409	0.868198	0.828282	5.26571	1.01971	21.5822	1.74683	217.14	165.387
IL6ST	ENSG00000134352	21.1552	13.0179	22.0157	12.0667	10.1196	6.17001	20.8759	18.3715	7.13229	13.8886	11.9489	5.45865	16.5549	14.6422	4.85684	28.2627	13.8451	49.1325	48.2156	64.2492	81.8991	217.266	173.007	116.884	11.551	9.68349	5.67162	6.94198	4.65526	5.41871	10.3814	14.1985	7.75857	9.0166	7.07432	7.91692	7.99266	10.8596
MICAL1	ENSG00000135596	71.37	29.9476	35.7041	11.8185	8.19065	7.54802	4.74701	4.58354	5.17484	8.90193	7.55836	6.82907	21.2708	16.1038	13.2811	45.9938	36.0617	53.6759	24.5597	61.8995	39.6505	53.8695	60.3101	32.4599	22.7164	24.9094	9.49855	9.19612	12.4567	15.9399	14.7686	35.9565	16.6969	10.9702	32.3636	29.7766	33.2227	34.314
PCNX2	ENSG00000135749	2.59295	3.50575	1.93596	2.89273	2.8293	2.98366	2.44738	3.87085	4.1209	2.06576	1.27413	2.57643	0.669057	0.625592	0.666176	1.95234	2.5244	3.56229	11.414	7.15591	7.39229	17.0094	10.1339	20.0789	1.71142	2.45868	2.30031	2.30347	1.80038	2.22761	1.57121	1.65934	1.19501	0.845653	1.53234	0.480542	10.0901	7.98542
AOAH	ENSG00000136250	13.2572	19.2646	11.9397	5.14514	9.25994	7.86999	2.63925	6.24279	7.75565	3.59067	1.33521	3.72493	1.15015	0.95937	1.68703	13.112	21.9879	46.7537	173.972	80.1169	170.51	75.859	80.5984	62.7549	33.6452	36.486	4.29009	7.29342	7.08495	8.85317	5.81754	7.22851	6.69784	1.47167	13.1663	2.64193	141.743	66.6732
IRF4	ENSG00000137265	24.8588	6.66938	23.8784	0.610105	0.649117	0.329055	0.619567	0.806037	0.298983	0.572236	0.354532	0.378137	0.495816	0.524119	0.254624	3.48543	5.53754	22.2232	32.8557	12.0273	38.9647	88.6313	44.7266	70.7275	3.67795	5.29754	1.13106	0.843355	2.2965	3.0965	6.02062	29.1142	0.686942	0.217978	1.4981	0.458074	1.11652	1.32569
KLRG1	ENSG00000139187	0.826403	2.08983	3.0439	2.81676	2.51265	2.09744	1.39915	2.67509	1.92011	2.91956	1.88577	1.84731	2.18279	2.26051	3.10373	4.49857	4.03651	3.03921	4.8217	3.28619	3.3039	3.95512	2.66795	8.04603	3.51214	2.15206	1.62597	2.62842	1.21713	1.25324	1.83394	2.02074	2.90529	2.04246	6.77091	2.80628	70.3164	11.9949
CD27	ENSG00000139193	0.339167	3.79242	2.83662	4.03917	5.18836	3.08415	2.57668	3.84263	2.32471	1.38257	1.51161	3.35445	2.42191	1.83949	1.1942	9.5931	7.5089	26.65	75.1492	66.6806	73.2998	57.0899	34.6846	55.1171	0.658718	0.398594	0.813683	1.86981	3.12995	3.64718	1.88168	1.90687	3.27574	2.17244	25.1762	5.83066	106.486	74.7456
NLRC5	ENSG00000140853	8.49381	11.3295	6.01512	3.46386	3.29829	3.79744	1.74564	1.48178	1.75908	1.37158	1.47571	1.90589	0.962431	0.974133	1.51839	4.61562	5.36387	7.55453	51.5607	15.7179	30.494	30.5014	28.39	51.1281	7.04879	8.88875	4.12524	5.3189	5.48188	4.84635	4.34238	6.02616	2.89454	2.95427	9.57505	2.57277	75.1077	63.412
ZNF215	ENSG00000149054	0.993499	1.15217	0.95031	1.45428	0.761265	1.41438	1.54432	0.637269	1.28076	1.99399	2.53673	1.59256	0.634872	1.7835	0.954024	3.44538	1.32717	3.48387	3.4369	3.16923	3.11903	13.325	19.8287	20.8714	1.83068	1.51731	1.58414	2.35801	2.12404	1.20619	2.30765	1.35566	0.910016	1.43072	0.438552	0.581555	0.358941	0.95198
ATM	ENSG00000149311	12.2425	15.5797	10.1374	12.2774	9.60165	10.9465	11.4588	15.101	13.6796	11.0049	11.3613	13.5923	14.463	12.4186	14.0187	33.2078	26.3142	36.8105	80.3387	50.4499	56.591	50.4039	55.244	68.3117	9.22218	9.50045	11.545	10.9031	8.78679	9.90201	17.2673	15.4474	13.8506	14.6288	19.5918	13.2816	80.0941	71.9644
CD226	ENSG00000150637	0.707348	1.30248	0.758316	1.28441	2.00465	1.95306	1.20278	2.33046	3.40039	0.595397	0.294907	1.82297	0.249869	0.20037	0.211223	1.31657	2.49082	4.98874	9.00329	3.12398	6.77618	18.4949	11.3197	24.0138	0.282967	0.776018	0.932929	1.44329	1.75688	1.28237	1.77343	1.6118	0.84163	0.949218	1.54973	0.51944	17.7462	16.6915
BAG3	ENSG00000151929	0.647238	2.24917	1.17653	1.11817	1.01788	0.541197	3.21671	1.99192	2.41649	6.6558	2.92044	2.07815	1.79935	2.29461	1.37163	0.856919	0.611423	1.81058	3.19128	1.22614	3.26665	29.0343	10.312	21.7888	1.85624	2.81775	0.787999	0.265012	1.74756	1.16307	1.81255	2.11523	1.2761	1.55951	1.24468	0.497364	1.9454	2.18432
LDLRAP1	ENSG00000157978	2.46996	2.95623	6.4136	4.5555	5.97822	3.06823	5.32365	7.60459	2.61771	4.9924	3.67712	1.76655	3.15417	2.03341	0.693515	3.70463	1.28374	6.74944	23.1284	20.3147	51.2125	46.6386	25.6007	21.8523	4.10895	4.40866	1.27103	1.66305	1.9025	1.36207	0.746798	1.25293	0.761698	0.319609	4.83324	0.372468	23.5593	20.2079
AUTS2	ENSG00000158321	3.89843	3.8175	4.1922	2.57897	2.70225	3.33779	1.94986	2.23668	2.80737	1.80122	1.65775	2.45931	2.06923	2.20834	2.12774	2.81076	3.10257	3.55479	10.1586	5.68401	17.147	37.8458	17.5546	18.4219	2.04248	1.44937	3.08076	4.13189	3.50009	2.65814	4.24672	3.78743	1.92959	3.36174	1.3332	3.35671	0.994338	0.713826
GBP2	ENSG00000162645	6.42208	12.4573	4.17753	7.30903	4.0447	3.27028	1.79225	1.57681	1.25056	0.328055	0.65422	0.863111	0.845318	0.4471	0.812466	3.20157	5.11438	12.0288	43.0585	31.3857	34.4018	39.4591	24.7837	63.6269	8.9091	17.7234	5.38483	4.74008	1.67618	2.58022	1.61	1.32636	1.74853	0.718228	5.01383	1.70375	40.1705	41.8233
SLAMF6	ENSG00000162739	2.70681	0.972999	1.62247	1.94084	1.2002	2.57338	2.69521	1.69876	2.15627	2.51651	4.2587	1.60647	5.14638	4.14378	10.1357	8.93008	20.8309	9.76942	20.3106	24.7171	30.6569	16.1348	17.2447	21.287	0.353416	0.591493	2.21322	3.67141	2.61928	2.54111	3.15458	2.26606	4.52313	5.0537	12.3023	10.5595	69.2313	64.89
DENND2D	ENSG00000162777	13.2369	12.0438	14.9702	23.0387	24.0193	14.469	16.098	16.2884	11.8484	9.82892	8.28767	10.8882	16.9537	12.6182	16.6113	30.1525	43.9962	53.1542	221.8	118.063	216.48	231.725	133.09	237.546	9.18072	7.62835	15.0804	19.4518	14.7751	11.5084	16.7908	13.17	12.9984	16.363	25.8479	22.9409	166.036	160.979
TGFBR2	ENSG00000163513	64.0091	28.5307	51.0063	15.2856	19.8425	12.448	12.1838	16.3549	9.16254	21.0208	19.8811	13.8088	19.1015	16.8858	10.4002	57.844	42.3631	104.648	165.888	153.225	207.673	255.966	215.163	180.812	23.4467	25.0084	24.6595	22.6069	17.32	20.6067	35.6506	65.1912	13.1257	10.9464	34.0007	22.645	84.3105	84.3338
PYHIN1	ENSG00000163564	0.0484969	0.724859	0.235988	0.151359	0.0294906	0.301054	0.151584	0.0986769	0.297476	0.407868	0.463409	0.467949	0.759635	0.777641	1.11768	2.59195	2.40999	5.08084	8.56049	8.61724	15.6063	21.5856	10.3113	20.0147	0.29254	0.468981	0.424996	0.946048	0.379735	0.882545	1.28232	1.55806	2.51808	1.29525	5.29906	1.1919	77.7339	45.2991
PPM1M	ENSG00000164088	7.29674	6.43008	6.00024	4.37252	4.63388	2.68316	4.32323	4.90449	3.36647	4.01337	5.08415	5.77152	6.43458	6.47879	4.43732	25.3946	20.3109	42.5744	38.8598	54.6511	46.908	45.8947	53.465	39.2237	4.20743	5.07071	4.10144	3.73625	4.9626	6.94238	6.80182	10.6759	8.75926	5.9812	16.9474	13.4525	39.2426	30.8861
HPGD	ENSG00000164120	2.11518	4.15189	1.52796	6.11673	3.31185	2.25433	4.07435	2.26669	1.59501	1.59239	3.27857	1.82708	1.64548	3.06433	2.75684	4.51288	4.59147	4.97312	4.66815	4.10875	7.14495	31.8587	13.5154	30.322	2.30941	3.52987	3.94903	2.73932	2.00474	2.944	1.80607	1.8718	3.26373	3.06808	2.19756	1.97981	4.97731	8.27272
STK17A	ENSG00000164543	19.9145	18.406	18.3134	16.5067	17.434	18.767	11.94	19.1998	18.4488	12.7664	11.3925	16.1847	18.5032	13.5277	18.128	23.3119	25.0499	41.9972	148.976	66.5226	119.456	110.387	68.2006	128.776	14.5798	11.8032	15.214	20.873	13.0642	12.714	17.3604	19.4567	16.8099	20.2583	24.7659	20.4357	110.764	109.885
NSMF	ENSG00000165802	14.7312	5.32186	9.26717	0.674595	0.965396	0.184416	0.336757	0.351688	0.169634	1.80135	1.35037	1.41628	6.41168	4.69858	3.73913	13.9459	7.50045	13.2489	10.0683	16.8718	15.9549	5.96429	9.17683	4.92503	3.58662	2.50596	0.980425	1.35456	1.13994	1.20784	1.68772	2.17455	2.53851	2.27917	5.79648	5.61219	7.05864	6.87386
FAM102A	ENSG00000167106	5.27677	10.2245	8.9752	5.36522	8.58495	5.78878	4.79586	7.51619	5.67122	7.70076	4.84438	6.31682	36.1201	16.7481	23.7729	41.8131	59.7938	75.2286	97.897	50.3537	102.515	156.358	105.203	123.046	4.66157	3.93841	5.41829	5.73795	7.62277	11.1455	4.62995	6.16461	19.568	10.0778	41.4478	35.1203	50.0994	49.0954
S1PR1	ENSG00000170989	3.34395	10.9442	5.27532	18.2996	18.2939	7.93538	25.2471	21.1575	11.8437	3.44366	1.57445	3.64207	2.92913	1.7542	1.14954	8.94865	4.06241	14.6436	28.5035	34.1393	54.3446	56.8807	22.1305	39.8431	0.678232	1.15665	13.5092	11.8342	15.2796	25.8569	3.98834	5.504	5.62755	2.45395	14.9872	3.73325	70.3895	80.6094
CHD7	ENSG00000171316	1.49014	0.796635	1.27913	0.282287	0.213911	0.165567	0.186258	0.364811	0.278696	0.657221	0.702372	1.29094	0.357063	0.352472	0.770841	1.86343	1.77528	3.06253	13.0028	8.01156	11.7605	25.2209	17.1552	25.7463	2.11667	1.7236	0.423503	0.467587	0.859225	0.74033	4.1562	2.05031	1.27078	2.95321	3.2804	1.37911	18.7428	23.0607
HOPX	ENSG00000171476	1.61256	6.43816	0.456455	0.0602011	0.278576	0.365635	0	0.00968444	0.068122	0.0359448	0.0224008	0.0202074	0	0.0197534	0	0.364517	0.0800543	1.45623	0.49048	0.712239	1.35168	6.26431	8.65011	1.44304	0.756049	2.09552	0.352642	0.630559	0.19912	0.398432	0.0395531	0.0784951	0.291262	0.0162595	0.519083	0.0600038	16.6024	24.9049
CD248	ENSG00000174807	1.72321	2.70923	1.34475	4.88736	6.634	2.02014	2.4003	4.40283	1.94717	3.51088	1.17576	1.74646	1.78192	2.50238	1.42855	8.07277	8.4985	10.9996	52.2472	18.3567	37.0589	4.69263	6.22944	8.51209	0.181288	0.111004	4.04036	3.14387	3.59163	7.21931	1.75606	2.36315	2.18395	1.33788	3.38007	2.49431	12.9913	13.3422
GPR171	ENSG00000174946	18.9124	6.52165	40.2401	9.1151	13.7995	4.39408	6.69683	7.53858	3.55292	3.00614	1.78936	2.40498	1.58273	1.52494	1.09968	5.17285	2.89692	25.7003	67.4669	68.1309	160.117	197.616	109.953	67.2024	3.30926	2.8123	11.27	14.2979	6.8382	7.27171	8.34929	10.2619	4.91862	2.34045	19.7406	2.14455	150.205	220.747
PRF1	ENSG00000180644	1.80188	0.821413	2.7993	6.9671	11.0994	7.16115	1.06667	2.73781	1.63113	2.33959	0.467237	1.32091	2.54424	0.706318	1.73777	2.92305	4.30863	5.55414	22.5715	9.34211	20.1818	4.44164	2.02645	6.84937	0.192488	0.670504	9.86799	10.1421	5.10432	3.79394	5.36988	4.23515	2.24203	3.19762	7.33486	5.3862	60.8049	45.8052
GPRIN3	ENSG00000185477	5.13304	8.23837	2.83892	5.30126	4.11752	5.3473	2.88363	2.66744	2.71274	1.72838	2.16881	1.05049	1.37387	1.67809	1.08794	5.98123	7.06365	10.7585	12.647	10.0183	15.3655	16.3499	14.488	18.9322	4.5047	7.73367	6.58675	4.45405	3.8819	6.5421	6.998	6.79847	1.73289	1.43044	3.96376	1.59576	34.9859	47.0495
ZFP36L1	ENSG00000185650	16.0102	27.6028	15.549	6.4581	6.32924	5.47424	7.96404	6.84359	6.80699	7.48892	7.37562	7.60951	18.6383	23.6274	12.7162	49.6157	37.4704	57.2846	148.952	74.158	129.82	142.089	93.16	227.196	12.2812	7.69697	7.75536	7.3178	15.679	25.3938	7.52388	14.8679	20.2859	11.8003	52.4704	25.1137	186.365	128.441
BTLA	ENSG00000186265	16.3711	9.20222	17.3291	0.673896	0.987496	0.303182	1.01771	1.23766	0.326813	0.536492	0.466685	0.32988	0.387003	0.340896	0.100052	4.09043	4.92874	12.8508	14.3402	6.74627	11.1893	51.6681	43.4845	40.1933	2.94608	3.28858	1.1602	1.60722	2.75342	3.03803	2.31527	11.4542	0.460383	0.310934	0.73642	0.578397	1.05596	1.26124
ADARB1	ENSG00000197381	1.90427	1.83679	2.03562	3.10758	3.89146	2.14081	1.41202	2.16025	1.31482	1.37787	1.45851	1.72135	1.73164	1.7766	1.92821	3.28351	2.99206	4.26571	7.06239	5.38338	6.32954	16.8277	16.8809	18.2755	3.09789	3.57735	4.44096	4.33862	2.74267	2.91013	2.73854	2.81679	2.22786	2.12911	3.22206	1.94945	14.4569	15.9566
S100A10	ENSG00000197747	26.6042	25.7185	20.4125	1.51795	1.7006	0.754802	1.14016	0.449823	0.94924	9.01564	11.2718	3.89516	14.4298	24.7268	11.7072	17.0805	10.9072	27.1007	23.9808	37.6118	48.5455	114.428	60.3502	43.4783	13.7801	28.1546	4.86102	1.73254	5.33161	18.9891	5.41963	21.9798	23.8253	8.45846	55.705	13.4708	117.567	110.4
HLA-C	ENSG00000204525	108.486	118.397	138.252	27.8233	34.974	23.8347	19.4037	21.9412	12.5561	15.3606	13.2539	10.7137	19.2312	17.2834	15.77	25.2838	25.9766	45.4902	202.308	76.5295	167.333	193.215	129.419	216.464	113.939	102.272	33.6824	38.5956	36.6721	43.5638	23.2052	60.7744	26.4562	16.1891	59.4036	16.1352	272.037	235.001
HLA-E	ENSG00000204592	101.118	98.555	103.422	64.569	83.1014	40.4698	44.3642	52.3389	29.6934	35.1191	26.9506	22.4843	45.0622	31.7293	23.2655	76.2515	83.047	177.521	302.414	200.929	351.278	453.587	334.014	330.552	81.46	90.2607	36.8934	42.8707	25.7434	33.8918	32.121	53.3795	25.0439	20.5303	60.7065	38.494	225.65	218.084
HLA-F	ENSG00000204642	13.7546	4.94408	5.4739	7.98446	1.81571	0.237082	12.5307	1.55161	0.320097	0.848588	5.25274	0.353773	0.859901	9.32681	0.170702	15.8119	1.4723	8.46724	22.0767	42.7152	43.9177	59.5783	101.352	33.739	10.1849	10.6694	2.32144	3.58081	2.16245	2.81222	2.00394	7.60285	2.52383	0.586565	5.93221	1.01866	61.6875	42.8768
TBX21	ENSG00000073861	0	0.0694228	0.0124308	0	0	0.0118937	0.0106464	0	0	0	0.00874404	0	0	0	0.0313998	0	0.0156244	0.136424	0.075575	0.115485	0.249271	0.106702	0.0558875	0.059818	0.212935	0.071367	0.150974	0.260003	0.260609	0.0811441	0	0.0656576	0.32213	0.0285606	1.81093	0.0234222	21.7707	14.5275
CRTAM	ENSG00000109943	0.493394	0.177141	0.207392	0.405232	0.393331	0.175086	0.156725	0.233726	0.123026	0.0516368	0.102976	0.0580582	0.144144	0.0681047	0.292748	2.51352	9.18489	10.8113	52.8972	14.1167	30.0653	2.02888	1.48088	6.83913	0.549929	0.921284	1.82155	1.42892	2.42299	1.33387	1.79552	1.22428	1.44121	0.420438	4.56116	1.76229	73.3674	87.0972
GNLY	ENSG00000115523	1.82483	3.8063	6.69385	0.453573	0.65704	0.535657	0.416943	0.421931	0.423991	0.103029	0	0.440197	0.0663701	0	0	0.024584	0	0.667842	0.0591944	0.100505	0.439295	0	0.109435	0	0.17556	1.76295	4.19964	4.98938	4.16303	5.12424	0.181394	2.9056	19.7766	0.838884	34.8653	1.009	1140.39	382.887
KLRD1	ENSG00000134539	0	0.0192123	0.089826	0.0294194	0.0515885	0.00914303	0.0491054	0.151694	0.0157691	0.03074	0.0457083	0.02001	0.145912	0.0657943	0.0603449	0.167931	0.112903	0.204503	0.0766877	0.0887768	0.737744	0.151746	0.0816285	0.0137952	0.00344609	0.131669	0.443751	0.717939	0.423873	0.324365	0.101477	0.187759	1.79605	0.105386	2.57006	0.228068	81.3434	49.9629
IGFBP4	ENSG00000141753	0	1.52358	0.454687	0.106947	0.0109976	0	0.0753713	0	0.0806792	0	0.0103172	0.223368	0.0533236	0	0	0.0444407	0.276532	0.442664	1.90828	0.757013	1.19118	0.786867	0.41214	3.08788	1.05787	1.35379	0.434861	0.257696	0.873936	1.72338	0.737794	1.78182	0.614845	0.853711	8.03894	0.958055	32.9725	18.3039
XCL1	ENSG00000143184	0.0319641	0.796253	0	0.210021	0.0242964	0.310036	0.0832572	0.059125	0.0297068	0.0548621	0	0.185054	0.323964	0.271345	0	0.490904	0.89603	3.3784	19.7004	25.7889	33.7886	0.0347678	0.364209	0	0.0292139	0.300517	0.578746	1.19285	3.36093	0.634562	0.332032	0.410764	1.67941	0.124083	5.38083	1.42462	153.005	168.008
XCL2	ENSG00000143185	0	0	0.0718323	0.698357	0.592459	0	0.061521	0	0	0.0608087	0	0.0683707	0	0	0	0	0.180573	1.2482	7.16211	7.41485	12.7477	0.231218	0	0.172831	0	0.158615	0.513182	3.24527	4.75561	2.22725	0.334565	0.60705	2.13519	0.495118	7.53741	1.12789	185.979	185.951
GPR15	ENSG00000154165	0	0	0	0	0.0266095	0.0226368	0	0.0431692	0.010845	0	0.0249633	0	0.0107517	0.0110066	0	0.0358426	0.104081	0.822228	2.67541	1.20889	4.2224	0.101541	0.797764	0.768483	0.309286	0.355248	0.350727	0.445368	0.861486	0.984546	0.727284	0.599826	0.802438	0.607002	5.59181	0.601811	38.7306	35.1111
FCRL3	ENSG00000160856	0.0283893	0.0401819	0.00719497	0.0116583	0.0377636	0.0137681	0.0369729	0.0131282	0.164903	0.0852713	0.0202442	0.0684824	0.196182	0.0468608	0.0545226	0.472336	0.642082	0.842264	5.99276	2.69599	2.51765	3.28866	9.36465	17.3459	0.03892	0.225601	0.472899	0.945074	0.785958	0.246572	0.214471	0.326823	1.33256	0.341639	6.34031	0.718509	98.1251	122.672
PTGDR	ENSG00000168229	0.119755	0.508501	0.0708182	0.516374	0.197227	0.580783	0.37258	0.0922979	0.176222	0	0.0355819	0.0577761	0	0.0376521	0.0511097	0.0102178	0.012716	0.111029	0.676577	1.10697	1.51138	0.0108549	0.0795974	0.0243416	0.246266	0.308283	1.18895	1.85365	1.14979	0.908043	0.829317	1.03665	2.06649	0.658586	6.33852	0.31135	121.549	103.277
ZNF683	ENSG00000176083	0	0.457212	0.157439	0.127552	0.0786986	0	0	0.00957559	0	0.106622	0.007383	0	0.0476979	0	0.0530246	0.127207	0.0131924	0.297572	2.71837	1.57098	3.68324	0	0	0.0126268	0	0.190046	0.378672	0.377595	0.775945	0.548109	0.166211	0.243926	1.16795	0.434071	7.63457	1.02838	133.222	137.979
PCED1B	ENSG00000179715	6.231	3.19041	4.42925	0.835946	0.320784	0.445457	0.129322	0.045919	0.288395	0.56456	0.716944	0.311395	0.320224	0.339523	0.444982	0.4448	0.363764	1.56508	9.21069	4.0785	3.2676	4.38785	2.14974	10.8991	1.05503	0.89468	0.719167	1.09486	0.597024	0.554432	3.92666	9.35784	0.728876	0.76131	5.05068	0.569019	53.2137	44.9945
FCRL6	ENSG00000181036	0.0630138	0.285405	0.140537	0.0103509	0	0	0.0109422	0	0.0234255	0	0	0.0243209	0.371585	0.202084	0.371128	1.16132	0.802922	0.572539	1.19618	0.936355	1.06321	0.123374	0.330279	0.322768	0.633513	0.47395	0.14604	0.149646	0.169167	0.521238	0.0952095	0.283422	1.51906	0.244617	1.80917	0.441335	53.0726	26.7807
KLRC4	ENSG00000183542	13.754	0.911235	4.44997	6.33921	1.80732	0.425768	16.0705	5.51453	1.9718	3.202	6.02559	2.89428	3.70746	4.03686	0.702528	5.28085	2.09745	4.74803	39.8148	32.537	53.7632	0.0795768	0.375122	0.0892231	0.066865	0.556812	1.64255	2.82328	0.777436	0.665679	2.00352	1.52776	5.03093	0.426004	7.17786	1.56047	201.854	189.506
NELL2	ENSG00000184613	0.0202517	0.0859923	0.0256629	0.0873237	0.046181	0.073662	0.0439582	0.0561904	0.0846971	0.0608289	0.0577654	0.0928197	0.186597	0.0429795	0.090753	0.0259188	0.122573	0.29103	16.401	1.55234	9.05196	2.92974	0.161528	5.26692	0.0694098	0.108801	0.278677	0.489529	0.11893	0.18427	0.0764975	0.135547	0.864531	0.0904087	2.3059	0.212758	66.6157	63.7001
FCGR3A	ENSG00000203747	0	0.588244	0.0405119	0.120346	0.0405012	0	0.023131	0.0985589	0.01238	0	0	0	0.0122735	0.0376934	0	0	0	0	0	0	0	0	0	0	0.0121746	0.978045	0.16883	0.564896	0.700316	1.58668	0	0.228242	1.39976	0.0620524	3.26043	0.0932954	21.2371	8.84688
NCR3	ENSG00000204475	0.581443	0.57937	0.282932	0.78318	0.689465	0.40606	0.0605796	0.172082	0	0.399188	0.331698	0.179532	1.54292	0.131624	0.65512	0.976324	1.03722	1.16441	2.46551	5.67074	2.64765	0.45536	0.159003	1.41822	0.616442	0.95795	4.75009	4.103	6.81613	6.1178	2.10845	2.2167	5.98408	3.86422	31.2736	4.27962	178.988	197.546
KLRC2	ENSG00000205809	0	0.357712	0.427012	0.46127	0.0800436	0.0340467	2.04192	0.55189	0.163113	0.240988	0.87607	1.01609	0.194052	0.629064	0.0898847	0.610966	0.35781	0.455613	1.29804	1.54273	6.27931	0	0.0799913	0.0428085	0	0.157149	0.724528	0.327483	0.0785279	0.174211	0.298327	0.225541	1.51879	0.245272	4.45892	0.134096	122.795	66.0559
KLRC3	ENSG00000205810	0.936921	0.235752	0.738741	1.62452	0.15826	0.403896	4.3385	0.770245	1.06426	0.446694	1.26199	0.904038	1.82245	1.66927	0.399864	1.27904	0.397941	1.7373	5.38953	6.31837	9.20564	0	0.118617	0	0	0.326247	0.904746	1.14782	0.582236	0	1.47461	0.334449	2.57393	1.13154	5.80568	0.596544	163.942	122.62
KLRK1	ENSG00000213809	8.31239	1.92366	8.8573	11.4616	2.95165	1.29473	12.2217	4.26479	3.49615	3.02004	5.9275	4.44942	6.42903	6.00912	2.17517	12.9836	3.78825	12.0945	73.8931	72.0639	180.14	0.527971	1.45182	0.517975	0.0554539	1.41253	3.05405	7.15305	1.62887	3.41283	3.89618	2.27417	9.18856	2.07271	36.156	3.09055	500.564	445.429
KIR3DL2	ENSG00000240403	0.0163605	0.0185252	0	0.349366	0.111923	0.0317378	0.369325	0.287494	0.0152052	0.0280806	0.0116666	0	0.0150744	0.0154317	0	0	0.104233	0	0.0403338	0.342408	0.349214	0.0177956	0.130492	0.0399055	0	0.0219739	0.159962	0.222018	0.109804	0.0541324	0	0.0876024	0.530924	0	0.62517	0.0520844	20.4907	8.60721
KIR2DL3	ENSG00000243772	0	0	0	0	0	0	0	0	0	0	0	0.0225971	0	0	0	0	0	0.0217126	0	0.0980268	0.404661	0.0254732	0	0	0	0.0943623	0.135689	0.476706	0.261961	0.154974	0	0	0.452371	0.0181823	0.677214	0	23.0589	17.9823
CCL5	ENSG00000271503	0.0886235	1.07876	0	0.218364	0.134728	0.0214901	0.307784	0.0409824	0.144139	0.380276	0.0157992	0.149648	0.0816566	0.20898	0.340409	0.204162	0.112924	0.225957	4.56086	3.33863	4.7967	0.168695	0.454411	0.297226	0.404991	1.17047	1.91753	4.3972	2.52789	1.64942	0.460295	1.44733	8.59367	1.16971	16.246	0.832302	369.629	276.779
