# Supplementary material for: The Metabolic Landscape of Thymic T Cell Development In Vivo and In Vitro
Source: Front Immunol. 2021 Jul 28;12:716661. doi: 10.3389/fimmu.2021.716661 (PMC8355594; doi:10.3389/fimmu.2021.716661)
Supplement: Supplementary Table 3 — (related to Figure 5 , 6, Supplementary Figure 4, 5): Results from correlation analyses between extracellular flux and transcriptional data in mouse and human thymocytes. [file Table_3.xlsx]

## Sheet: Correlation to Basal ECAR Mouse
	Mouse Thymus					Mouse ATO
	Gene Name	Pearson R Coefficient	-log10(BH-Adjusted P Value)	Tissue	Metabolic Pathway	Gene Name	Pearson R Coefficient	-log10(BH-Adjusted P Value)	Tissue	Metabolic Pathway
Correlation between Glycolytic genes and basal glycolytic rate (ECAR)	Aldoa	0.631053	3.73329	M-THY	Glycolysis	Aldoa	0.857239	5.56113	M-ATO	Glycolysis
	Eno1	0.226273	0.639738	M-THY	Glycolysis	Eno1	0.899122	6.7788	M-ATO	Glycolysis
	Gapdh	0.625713	3.66268	M-THY	Glycolysis	Gapdh	0.724693	3.34814	M-ATO	Glycolysis
	Gpi1	0.733176	5.39149	M-THY	Glycolysis	Gpi1	0.8838	6.28018	M-ATO	Glycolysis
	Hk1	-0.445961	1.86935	M-THY	Glycolysis	Hk1	0.0280674	0.0413449	M-ATO	Glycolysis
	Hk2	0.641472	3.87489	M-THY	Glycolysis	Hk2	0.893124	6.57473	M-ATO	Glycolysis
	Ldha	0.761427	5.98829	M-THY	Glycolysis	Ldha	0.897118	6.70923	M-ATO	Glycolysis
	Ldhb	-0.300792	0.973561	M-THY	Glycolysis	Ldhb	-0.884145	6.29063	M-ATO	Glycolysis
	Pfkl	0.676182	4.38669	M-THY	Glycolysis	Pfkl	0.881127	6.20032	M-ATO	Glycolysis
	Pfkm	-0.0373282	0.0732774	M-THY	Glycolysis	Pfkm	-0.319265	0.738157	M-ATO	Glycolysis
	Pfkp	-0.198272	0.532279	M-THY	Glycolysis	Pfkp	-0.798261	4.37709	M-ATO	Glycolysis
	Pgam1	0.761201	5.9832	M-THY	Glycolysis	Pgam1	0.900694	6.83438	M-ATO	Glycolysis
	Pgk1	0.759571	5.94665	M-THY	Glycolysis	Pgk1	0.893392	6.58356	M-ATO	Glycolysis
	Pkm	0.661296	4.15922	M-THY	Glycolysis	Pkm	0.869516	5.87412	M-ATO	Glycolysis
	Tpi1	0.653086	4.039	M-THY	Glycolysis	Tpi1	0.900841	6.83964	M-ATO	Glycolysis

## Sheet: Correlation to Basal OCR Mouse
	Mouse Thymus					Mouse ATO
	Gene Name	Pearson R Coefficient	-log10(BH-Adjusted P Value)	Tissue	Metabolic Pathway	Gene Name	Pearson R Coefficient	-log10(BH-Adjusted P Value)	Tissue	Metabolic Pathway
Correlation between Electron Transport Chain genes and basal respiration rate (OCR)	Atp5a1	0.700018	4.77895	M-THY	ATP Synthase	Atp5a1	0.508739	1.58297	M-ATO	ATP Synthase
	Atp5b	0.726804	5.26702	M-THY	ATP Synthase	Atp5b	0.759571	3.7914	M-ATO	ATP Synthase
	Atp5c1	0.761626	5.99279	M-THY	ATP Synthase	Atp5c1	0.828175	4.92236	M-ATO	ATP Synthase
	Atp5d	0.735312	5.43399	M-THY	ATP Synthase	Atp5d	0.589636	2.10326	M-ATO	ATP Synthase
	Atp5e	0.721826	5.17213	M-THY	ATP Synthase	Atp5e	0.922501	7.71667	M-ATO	ATP Synthase
	Atp5f1	0.725178	5.23581	M-THY	ATP Synthase	Atp5f1	0.919226	7.56883	M-ATO	ATP Synthase
	Atp5g1	0.759396	5.94274	M-THY	ATP Synthase	Atp5g1	0.904982	6.99081	M-ATO	ATP Synthase
	Atp5g2	0.752467	5.79055	M-THY	ATP Synthase	Atp5g2	0.814219	4.65603	M-ATO	ATP Synthase
	Atp5g3	0.6958	4.70685	M-THY	ATP Synthase	Atp5g3	0.555241	1.86667	M-ATO	ATP Synthase
	Atp5h	0.624242	3.64346	M-THY	ATP Synthase	Atp5h	-0.245262	0.506528	M-ATO	ATP Synthase
	Atp5j	0.695467	4.7012	M-THY	ATP Synthase	Atp5j	0.57816	2.02154	M-ATO	ATP Synthase
	Atp5j2	0.723866	5.21078	M-THY	ATP Synthase	Atp5j2	0.725256	3.35478	M-ATO	ATP Synthase
	Atp5l	0.695247	4.69749	M-THY	ATP Synthase	Atp5l	0.869586	5.87599	M-ATO	ATP Synthase
	Atp5o	0.736702	5.46187	M-THY	ATP Synthase	Atp5o	0.688788	2.95502	M-ATO	ATP Synthase
	Atp5s	0.534504	2.63003	M-THY	ATP Synthase	Atp5s	0.894773	6.62961	M-ATO	ATP Synthase
	Ndufa1	0.666982	4.24462	M-THY	Complex I	Ndufa1	0.489278	1.475	M-ATO	Complex I
	Ndufa10	0.683684	4.50627	M-THY	Complex I	Ndufa10	0.864141	5.73339	M-ATO	Complex I
	Ndufa11	0.557355	2.86132	M-THY	Complex I	Ndufa11	-0.822	4.80173	M-ATO	Complex I
	Ndufa12	0.741074	5.55068	M-THY	Complex I	Ndufa12	0.863072	5.70612	M-ATO	Complex I
	Ndufa13	0.689044	4.59384	M-THY	Complex I	Ndufa13	-0.196404	0.376427	M-ATO	Complex I
	Ndufa2	0.75183	5.77681	M-THY	Complex I	Ndufa2	0.847482	5.33223	M-ATO	Complex I
	Ndufa3	0.697712	4.73938	M-THY	Complex I	Ndufa3	0.762069	3.82593	M-ATO	Complex I
	Ndufa4	0.666754	4.24117	M-THY	Complex I	Ndufa4	0.544031	1.79472	M-ATO	Complex I
	Ndufa5	0.758733	5.92795	M-THY	Complex I	Ndufa5	0.80222	4.44396	M-ATO	Complex I
	Ndufa6	0.72955	5.32024	M-THY	Complex I	Ndufa6	0.822139	4.80438	M-ATO	Complex I
	Ndufa7	0.66568	4.22492	M-THY	Complex I	Ndufa7	0.922003	7.69376	M-ATO	Complex I
	Ndufa8	0.74507	5.63339	M-THY	Complex I	Ndufa8	0.914142	7.35118	M-ATO	Complex I
	Ndufa9	0.727801	5.28628	M-THY	Complex I	Ndufa9	0.857036	5.55621	M-ATO	Complex I
	Ndufab1	0.7006	4.78899	M-THY	Complex I	Ndufab1	0.73087	3.42179	M-ATO	Complex I
	Ndufb10	0.750593	5.75022	M-THY	Complex I	Ndufb10	0.688069	2.94771	M-ATO	Complex I
	Ndufb11	0.677456	4.40677	M-THY	Complex I	Ndufb11	0.0959475	0.157396	M-ATO	Complex I
	Ndufb2	-0.39223	1.49418	M-THY	Complex I	Ndufb2	-0.897319	6.71614	M-ATO	Complex I
	Ndufb3	0.717532	5.09188	M-THY	Complex I	Ndufb3	0.581219	2.04304	M-ATO	Complex I
	Ndufb4	0.723525	5.20429	M-THY	Complex I	Ndufb4	0.440498	1.22854	M-ATO	Complex I
	Ndufb5	0.691017	4.62653	M-THY	Complex I	Ndufb5	0.8349	5.05921	M-ATO	Complex I
	Ndufb6	0.709465	4.94495	M-THY	Complex I	Ndufb6	0.764653	3.86207	M-ATO	Complex I
	Ndufb7	0.702914	4.82916	M-THY	Complex I	Ndufb7	0.158896	0.287467	M-ATO	Complex I
	Ndufb8	0.410591	1.61599	M-THY	Complex I	Ndufb8	0.333803	0.789118	M-ATO	Complex I
	Ndufb9	0.705316	4.87126	M-THY	Complex I	Ndufb9	0.741118	3.54836	M-ATO	Complex I
	Ndufc1	0.698654	4.75549	M-THY	Complex I	Ndufc1	0.823401	4.8287	M-ATO	Complex I
	Ndufc2	0.677371	4.40543	M-THY	Complex I	Ndufc2	0.559804	1.89666	M-ATO	Complex I
	Ndufs1	0.522574	2.51554	M-THY	Complex I	Ndufs1	0.423527	1.15013	M-ATO	Complex I
	Ndufs2	0.725115	5.23461	M-THY	Complex I	Ndufs2	-0.782428	4.12341	M-ATO	Complex I
	Ndufs3	0.549591	2.78089	M-THY	Complex I	Ndufs3	-0.900985	6.84478	M-ATO	Complex I
	Ndufs4	0.371771	1.3657	M-THY	Complex I	Ndufs4	-0.789786	4.23867	M-ATO	Complex I
	Ndufs5	0.632414	3.7515	M-THY	Complex I	Ndufs5	-0.167532	0.307156	M-ATO	Complex I
	Ndufs6	0.696848	4.72465	M-THY	Complex I	Ndufs6	0.276468	0.598805	M-ATO	Complex I
	Ndufs7	0.733264	5.39324	M-THY	Complex I	Ndufs7	0.906041	7.03058	M-ATO	Complex I
	Ndufs8	0.704692	4.86029	M-THY	Complex I	Ndufs8	0.172304	0.318234	M-ATO	Complex I
	Ndufv1	0.746638	5.66627	M-THY	Complex I	Ndufv1	0.850515	5.40166	M-ATO	Complex I
	Ndufv2	0.744432	5.62009	M-THY	Complex I	Ndufv2	0.730593	3.41844	M-ATO	Complex I
	Ndufv3	0.357677	1.28142	M-THY	Complex I	Ndufv3	-0.919525	7.58207	M-ATO	Complex I
	Cyc1	0.724173	5.21663	M-THY	Complex III	Cyc1	0.390541	1.00747	M-ATO	Complex III
	Uqcr10	0.714475	5.03562	M-THY	Complex III	Uqcr10	0.707807	3.15622	M-ATO	Complex III
	Uqcrb	0.757717	5.90539	M-THY	Complex III	Uqcrb	0.764719	3.86299	M-ATO	Complex III
	Uqcrc1	0.681387	4.4693	M-THY	Complex III	Uqcrc1	0.728887	3.39794	M-ATO	Complex III
	Uqcrc2	0.752944	5.80086	M-THY	Complex III	Uqcrc2	0.811898	4.61386	M-ATO	Complex III
	Uqcrfs1	0.68869	4.588	M-THY	Complex III	Uqcrfs1	-0.22273	0.444437	M-ATO	Complex III
	Uqcrh	0.667146	4.24711	M-THY	Complex III	Uqcrh	-0.539272	1.76488	M-ATO	Complex III
	Uqcrq	0.763465	6.03448	M-THY	Complex III	Uqcrq	0.827016	4.89936	M-ATO	Complex III
	Cox4i1	0.752084	5.78228	M-THY	Complex IV	Cox4i1	-0.0613993	0.0953817	M-ATO	Complex IV
	Cox5a	0.71553	5.05497	M-THY	Complex IV	Cox5a	0.810212	4.58359	M-ATO	Complex IV
	Cox5b	0.753318	5.80896	M-THY	Complex IV	Cox5b	0.673505	2.80364	M-ATO	Complex IV
	Cox6a1	0.671659	4.31623	M-THY	Complex IV	Cox6a1	-0.218519	0.433238	M-ATO	Complex IV
	Cox6a2	0.59929	3.33151	M-THY	Complex IV	Cox6a2	-0.9133	7.31642	M-ATO	Complex IV
	Cox6b1	0.688462	4.58423	M-THY	Complex IV	Cox6b1	0.792491	4.28216	M-ATO	Complex IV
	Cox6b2	0.344456	1.20536	M-THY	Complex IV	Cox6b2	0.439424	1.22347	M-ATO	Complex IV
	Cox7a1	0.520557	2.49658	M-THY	Complex IV	Cox7a1	0.715078	3.23723	M-ATO	Complex IV
	Cox7a2	0.63742	3.81921	M-THY	Complex IV	Cox7a2	-0.412982	1.10317	M-ATO	Complex IV
	Cox7a2l	0.186619	0.490217	M-THY	Complex IV	Cox7a2l	-0.869452	5.87241	M-ATO	Complex IV
	Cox7b	0.75206	5.78175	M-THY	Complex IV	Cox7b	0.867104	5.81022	M-ATO	Complex IV
	Cox7c	0.709159	4.93947	M-THY	Complex IV	Cox7c	0.615139	2.29586	M-ATO	Complex IV
	Cox8a	0.701032	4.79646	M-THY	Complex IV	Cox8a	0.590382	2.10868	M-ATO	Complex IV
Correlation between Mitochondrial Ribosomal genes and basal respiration rate (OCR)	Mrpl1	0.731894	5.36617	M-THY	Mitochondrial ribosome	Mrpl1	0.628572	2.40391	M-ATO	Mitochondrial ribosome
	Mrpl10	0.513436	2.43058	M-THY	Mitochondrial ribosome	Mrpl10	0.810045	4.58061	M-ATO	Mitochondrial ribosome
	Mrpl11	0.761855	5.99796	M-THY	Mitochondrial ribosome	Mrpl11	0.699453	3.066	M-ATO	Mitochondrial ribosome
	Mrpl12	0.755264	5.85137	M-THY	Mitochondrial ribosome	Mrpl12	0.706064	3.13715	M-ATO	Mitochondrial ribosome
	Mrpl13	0.706605	4.89402	M-THY	Mitochondrial ribosome	Mrpl13	0.416523	1.11879	M-ATO	Mitochondrial ribosome
	Mrpl14	0.627631	3.68789	M-THY	Mitochondrial ribosome	Mrpl14	0.227678	0.457758	M-ATO	Mitochondrial ribosome
	Mrpl15	0.759436	5.94363	M-THY	Mitochondrial ribosome	Mrpl15	0.726061	3.36429	M-ATO	Mitochondrial ribosome
	Mrpl16	0.726647	5.26399	M-THY	Mitochondrial ribosome	Mrpl16	0.830814	4.97537	M-ATO	Mitochondrial ribosome
	Mrpl17	0.701731	4.80858	M-THY	Mitochondrial ribosome	Mrpl17	0.815777	4.68466	M-ATO	Mitochondrial ribosome
	Mrpl18	0.646443	3.9443	M-THY	Mitochondrial ribosome	Mrpl18	0.159491	0.28881	M-ATO	Mitochondrial ribosome
	Mrpl19	0.743023	5.59083	M-THY	Mitochondrial ribosome	Mrpl19	0.802738	4.45282	M-ATO	Mitochondrial ribosome
	Mrpl2	0.718667	5.11295	M-THY	Mitochondrial ribosome	Mrpl2	0.793623	4.30055	M-ATO	Mitochondrial ribosome
	Mrpl20	0.700041	4.77935	M-THY	Mitochondrial ribosome	Mrpl20	0.415424	1.11392	M-ATO	Mitochondrial ribosome
	Mrpl21	0.753794	5.81931	M-THY	Mitochondrial ribosome	Mrpl21	0.707818	3.15634	M-ATO	Mitochondrial ribosome
	Mrpl22	0.686031	4.54438	M-THY	Mitochondrial ribosome	Mrpl22	0.601362	2.18987	M-ATO	Mitochondrial ribosome
	Mrpl23	0.7509	5.7568	M-THY	Mitochondrial ribosome	Mrpl23	0.614092	2.28764	M-ATO	Mitochondrial ribosome
	Mrpl24	-0.593983	3.26844	M-THY	Mitochondrial ribosome	Mrpl24	-0.895341	6.64871	M-ATO	Mitochondrial ribosome
	Mrpl27	0.620188	3.59096	M-THY	Mitochondrial ribosome	Mrpl27	0.494864	1.50539	M-ATO	Mitochondrial ribosome
	Mrpl28	0.724287	5.2188	M-THY	Mitochondrial ribosome	Mrpl28	0.390584	1.00765	M-ATO	Mitochondrial ribosome
	Mrpl3	0.64647	3.94469	M-THY	Mitochondrial ribosome	Mrpl3	0.351299	0.853049	M-ATO	Mitochondrial ribosome
	Mrpl30	0.60301	3.37639	M-THY	Mitochondrial ribosome	Mrpl30	0.509932	1.58978	M-ATO	Mitochondrial ribosome
	Mrpl32	0.700624	4.78941	M-THY	Mitochondrial ribosome	Mrpl32	0.385911	0.988416	M-ATO	Mitochondrial ribosome
	Mrpl33	-0.684903	4.52602	M-THY	Mitochondrial ribosome	Mrpl33	-0.718329	3.27425	M-ATO	Mitochondrial ribosome
	Mrpl34	0.714205	5.0307	M-THY	Mitochondrial ribosome	Mrpl34	0.737294	3.50047	M-ATO	Mitochondrial ribosome
	Mrpl35	0.744323	5.61782	M-THY	Mitochondrial ribosome	Mrpl35	0.613989	2.28683	M-ATO	Mitochondrial ribosome
	Mrpl36	0.759502	5.9451	M-THY	Mitochondrial ribosome	Mrpl36	0.733667	3.45578	M-ATO	Mitochondrial ribosome
	Mrpl37	0.614414	3.51745	M-THY	Mitochondrial ribosome	Mrpl37	0.102255	0.169409	M-ATO	Mitochondrial ribosome
	Mrpl38	0.744666	5.62497	M-THY	Mitochondrial ribosome	Mrpl38	0.657399	2.65304	M-ATO	Mitochondrial ribosome
	Mrpl39	0.696741	4.72282	M-THY	Mitochondrial ribosome	Mrpl39	0.424277	1.15352	M-ATO	Mitochondrial ribosome
	Mrpl4	0.615353	3.52931	M-THY	Mitochondrial ribosome	Mrpl4	0.574909	1.9989	M-ATO	Mitochondrial ribosome
	Mrpl40	0.667979	4.25979	M-THY	Mitochondrial ribosome	Mrpl40	0.451721	1.28238	M-ATO	Mitochondrial ribosome
	Mrpl41	0.744223	5.61574	M-THY	Mitochondrial ribosome	Mrpl41	0.513907	1.61265	M-ATO	Mitochondrial ribosome
	Mrpl42	0.753773	5.81885	M-THY	Mitochondrial ribosome	Mrpl42	0.555101	1.86576	M-ATO	Mitochondrial ribosome
	Mrpl43	0.69955	4.77089	M-THY	Mitochondrial ribosome	Mrpl43	0.674127	2.80963	M-ATO	Mitochondrial ribosome
	Mrpl44	0.739021	5.50877	M-THY	Mitochondrial ribosome	Mrpl44	0.688588	2.95298	M-ATO	Mitochondrial ribosome
	Mrpl45	0.715493	5.05428	M-THY	Mitochondrial ribosome	Mrpl45	0.458252	1.31447	M-ATO	Mitochondrial ribosome
	Mrpl46	0.67868	4.42614	M-THY	Mitochondrial ribosome	Mrpl46	0.271717	0.584267	M-ATO	Mitochondrial ribosome
	Mrpl47	0.752867	5.79919	M-THY	Mitochondrial ribosome	Mrpl47	0.585215	2.07144	M-ATO	Mitochondrial ribosome
	Mrpl48	0.684747	4.52348	M-THY	Mitochondrial ribosome	Mrpl48	0.658852	2.66627	M-ATO	Mitochondrial ribosome
	Mrpl49	0.493198	2.25047	M-THY	Mitochondrial ribosome	Mrpl49	-0.220924	0.43962	M-ATO	Mitochondrial ribosome
	Mrpl50	0.729452	5.31833	M-THY	Mitochondrial ribosome	Mrpl50	0.58191	2.04792	M-ATO	Mitochondrial ribosome
	Mrpl51	0.694051	4.6773	M-THY	Mitochondrial ribosome	Mrpl51	0.403235	1.0609	M-ATO	Mitochondrial ribosome
	Mrpl52	0.500735	2.31629	M-THY	Mitochondrial ribosome	Mrpl52	0.612133	2.27234	M-ATO	Mitochondrial ribosome
	Mrpl54	0.758107	5.91404	M-THY	Mitochondrial ribosome	Mrpl54	0.766436	3.88726	M-ATO	Mitochondrial ribosome
	Mrpl55	0.719182	5.12254	M-THY	Mitochondrial ribosome	Mrpl55	0.408568	1.08389	M-ATO	Mitochondrial ribosome
	Mrpl57	0.749199	5.72046	M-THY	Mitochondrial ribosome	Mrpl57	0.789521	4.23443	M-ATO	Mitochondrial ribosome
	Mrpl9	0.520445	2.49554	M-THY	Mitochondrial ribosome	Mrpl9	0.00513295	0.00728689	M-ATO	Mitochondrial ribosome
	Mrps10	0.272746	0.839295	M-THY	Mitochondrial ribosome	Mrps10	0.869806	5.88188	M-ATO	Mitochondrial ribosome
	Mrps11	0.665838	4.22731	M-THY	Mitochondrial ribosome	Mrps11	0.37355	0.938666	M-ATO	Mitochondrial ribosome
	Mrps12	0.758033	5.91241	M-THY	Mitochondrial ribosome	Mrps12	0.658399	2.66213	M-ATO	Mitochondrial ribosome
	Mrps14	0.734549	5.41878	M-THY	Mitochondrial ribosome	Mrps14	0.448034	1.26451	M-ATO	Mitochondrial ribosome
	Mrps15	0.758104	5.91397	M-THY	Mitochondrial ribosome	Mrps15	0.670548	2.77533	M-ATO	Mitochondrial ribosome
	Mrps16	0.727177	5.27421	M-THY	Mitochondrial ribosome	Mrps16	0.785333	4.16839	M-ATO	Mitochondrial ribosome
	Mrps17	0.533525	2.62047	M-THY	Mitochondrial ribosome	Mrps17	0.924438	7.8072	M-ATO	Mitochondrial ribosome
	Mrps18a	0.757235	5.89474	M-THY	Mitochondrial ribosome	Mrps18a	0.655225	2.63337	M-ATO	Mitochondrial ribosome
	Mrps18b	0.6675	4.2525	M-THY	Mitochondrial ribosome	Mrps18b	0.687565	2.94258	M-ATO	Mitochondrial ribosome
	Mrps18c	0.511396	2.41193	M-THY	Mitochondrial ribosome	Mrps18c	-0.14162	0.249459	M-ATO	Mitochondrial ribosome
	Mrps2	0.677828	4.41264	M-THY	Mitochondrial ribosome	Mrps2	0.856841	5.55147	M-ATO	Mitochondrial ribosome
	Mrps21	0.676875	4.39761	M-THY	Mitochondrial ribosome	Mrps21	0.763176	3.84135	M-ATO	Mitochondrial ribosome
	Mrps22	0.636252	3.80331	M-THY	Mitochondrial ribosome	Mrps22	0.368267	0.917886	M-ATO	Mitochondrial ribosome
	Mrps23	0.564802	2.9403	M-THY	Mitochondrial ribosome	Mrps23	0.301118	0.677177	M-ATO	Mitochondrial ribosome
	Mrps24	0.709304	4.94206	M-THY	Mitochondrial ribosome	Mrps24	0.564509	1.92801	M-ATO	Mitochondrial ribosome
	Mrps25	0.553335	2.81943	M-THY	Mitochondrial ribosome	Mrps25	0.585923	2.0765	M-ATO	Mitochondrial ribosome
	Mrps26	0.488601	2.21104	M-THY	Mitochondrial ribosome	Mrps26	-0.155449	0.279739	M-ATO	Mitochondrial ribosome
	Mrps27	0.747427	5.68289	M-THY	Mitochondrial ribosome	Mrps27	0.672943	2.79823	M-ATO	Mitochondrial ribosome
	Mrps28	0.739747	5.52355	M-THY	Mitochondrial ribosome	Mrps28	0.752083	3.6903	M-ATO	Mitochondrial ribosome
	Mrps30	0.649502	3.98764	M-THY	Mitochondrial ribosome	Mrps30	0.566857	1.94382	M-ATO	Mitochondrial ribosome
	Mrps31	0.721371	5.16356	M-THY	Mitochondrial ribosome	Mrps31	0.859407	5.61427	M-ATO	Mitochondrial ribosome
	Mrps33	0.688797	4.58976	M-THY	Mitochondrial ribosome	Mrps33	0.437845	1.21604	M-ATO	Mitochondrial ribosome
	Mrps34	0.70524	4.86993	M-THY	Mitochondrial ribosome	Mrps34	0.854661	5.49907	M-ATO	Mitochondrial ribosome
	Mrps35	0.573983	3.04026	M-THY	Mitochondrial ribosome	Mrps35	0.896583	6.69091	M-ATO	Mitochondrial ribosome
	Mrps36	0.664873	4.21275	M-THY	Mitochondrial ribosome	Mrps36	0.377852	0.955797	M-ATO	Mitochondrial ribosome
	Mrps5	0.643074	3.89712	M-THY	Mitochondrial ribosome	Mrps5	0.789921	4.24082	M-ATO	Mitochondrial ribosome
	Mrps6	0.587844	3.19682	M-THY	Mitochondrial ribosome	Mrps6	0.792168	4.27694	M-ATO	Mitochondrial ribosome
	Mrps7	0.738684	5.50193	M-THY	Mitochondrial ribosome	Mrps7	0.443956	1.24495	M-ATO	Mitochondrial ribosome
	Mrps9	0.66805	4.26088	M-THY	Mitochondrial ribosome	Mrps9	0.411692	1.09751	M-ATO	Mitochondrial ribosome
Correlation between Metabolic Regulator genes and basal respiration rate (OCR)	Akt1	0.677791	4.41206	M-THY	Metabolic Regulators	Akt1	0.282628	0.617922	M-ATO	Metabolic Regulators
	Akt2	-0.44144	1.83552	M-THY	Metabolic Regulators	Akt2	-0.896779	6.69761	M-ATO	Metabolic Regulators
	Myc	0.519988	2.49126	M-THY	Metabolic Regulators	Myc	0.881405	6.20853	M-ATO	Metabolic Regulators
	Nfe2l2	-0.0606084	0.124725	M-THY	Metabolic Regulators	Nfe2l2	0.75965	3.79249	M-ATO	Metabolic Regulators
	Notch1	0.573884	3.03917	M-THY	Metabolic Regulators	Notch1	0.923892	7.78143	M-ATO	Metabolic Regulators
	Pparg	0.12167	0.282448	M-THY	Metabolic Regulators	Pparg	0.822306	4.80759	M-ATO	Metabolic Regulators
	Ppargc1a	-0.443089	1.84781	M-THY	Metabolic Regulators	Ppargc1a	-0.0706614	0.111391	M-ATO	Metabolic Regulators
	Ppargc1b	0.304185	0.990557	M-THY	Metabolic Regulators	Ppargc1b	0.846879	5.31859	M-ATO	Metabolic Regulators
	Prkaa1	0.150536	0.369389	M-THY	Metabolic Regulators	Prkaa1	0.89758	6.72514	M-ATO	Metabolic Regulators
	Srebf1	-0.0621741	0.12835	M-THY	Metabolic Regulators	Srebf1	-0.912437	7.28114	M-ATO	Metabolic Regulators
	Srebf2	0.305641	0.997897	M-THY	Metabolic Regulators	Srebf2	-0.690241	2.96988	M-ATO	Metabolic Regulators
	Stat1	-0.339849	1.17952	M-THY	Metabolic Regulators	Stat1	0.204837	0.397698	M-ATO	Metabolic Regulators
	Stat2	-0.437503	1.80642	M-THY	Metabolic Regulators	Stat2	-0.81511	4.67237	M-ATO	Metabolic Regulators
	Stat3	-0.22401	0.630707	M-THY	Metabolic Regulators	Stat3	0.619388	2.32952	M-ATO	Metabolic Regulators
	Stat4	-0.349448	1.23374	M-THY	Metabolic Regulators	Stat4	0.345772	0.832542	M-ATO	Metabolic Regulators
	Stat5a	0.117746	0.271266	M-THY	Metabolic Regulators	Stat5a	0.626523	2.38711	M-ATO	Metabolic Regulators
	Stat5b	-0.241894	0.703769	M-THY	Metabolic Regulators	Stat5b	-0.909001	7.14424	M-ATO	Metabolic Regulators
	Stat6	-0.355009	1.26584	M-THY	Metabolic Regulators	Stat6	0.250536	0.521601	M-ATO	Metabolic Regulators
	Tfam	0.71476	5.04083	M-THY	Metabolic Regulators	Tfam	0.38592	0.98845	M-ATO	Metabolic Regulators
	Trp53	0.564144	2.93325	M-THY	Metabolic Regulators	Trp53	0.876357	6.06241	M-ATO	Metabolic Regulators

## Sheet: Correlation to Basal ECAR Human
	Human Thymus					Human ATO
	Gene Name	Pearson R Coefficient	-log10(BH-Adjusted P Value)	Tissue	Pathway	Gene Name	Pearson R Coefficient	-log10(BH-Adjusted P Value)	Tissue	Metabolic Pathway
Correlation between Glycolytic genes and basal glycolytic rate (ECAR)	ALDOA	-0.911115	5.23174	H-THY	Glycolysis	ALDOA	-0.483598	1.30791	H-ATO	Glycolysis
	ENO1	0.951295	6.76083	H-THY	Glycolysis	ENO1	0.671673	2.50179	H-ATO	Glycolysis
	GAPDH	0.880365	4.48739	H-THY	Glycolysis	GAPDH	0.676447	2.54266	H-ATO	Glycolysis
	GPI	0.439094	0.934679	H-THY	Glycolysis	GPI	0.521228	1.49614	H-ATO	Glycolysis
	HK1	-0.689559	2.19647	H-THY	Glycolysis	HK1	-0.668962	2.47889	H-ATO	Glycolysis
	HK2	0.617838	1.73184	H-THY	Glycolysis	HK2	0.621114	2.10853	H-ATO	Glycolysis
	LDHA	0.972736	8.25249	H-THY	Glycolysis	LDHA	0.643792	2.2765	H-ATO	Glycolysis
	PFKL	-0.117442	0.161611	H-THY	Glycolysis	PFKL	0.60945	2.02691	H-ATO	Glycolysis
	PFKM	0.801415	3.24519	H-THY	Glycolysis	PFKM	-0.490369	1.34035	H-ATO	Glycolysis
	PFKP	0.245583	0.400783	H-THY	Glycolysis	PFKP	0.53175	1.55242	H-ATO	Glycolysis
	PGAM1	0.873965	4.35784	H-THY	Glycolysis	PGAM1	0.556163	1.68977	H-ATO	Glycolysis
	PGK1	0.903459	5.02382	H-THY	Glycolysis	PGK1	0.516388	1.47081	H-ATO	Glycolysis
	PKM	0.200578	0.308274	H-THY	Glycolysis	PKM	0.676912	2.54668	H-ATO	Glycolysis
	TPI1	0.914427	5.32748	H-THY	Glycolysis	TPI1	0.62665	2.14838	H-ATO	Glycolysis
Correlation between Cytoplasmic Ribosomal genes and basal glycolytic rate (ECAR)	RPL10	0.583699	1.54638	H-THY	Large Ribosome	RPL10	0.67465	2.52719	H-ATO	Large Ribosome
	RPL10A	0.775174	2.94839	H-THY	Large Ribosome	RPL10A	0.63807	2.23291	H-ATO	Large Ribosome
	RPL11	0.735583	2.56643	H-THY	Large Ribosome	RPL11	0.671846	2.50326	H-ATO	Large Ribosome
	RPL12	0.699331	2.2695	H-THY	Large Ribosome	RPL12	0.673663	2.51874	H-ATO	Large Ribosome
	RPL13	0.702437	2.29329	H-THY	Large Ribosome	RPL13	0.432251	1.08023	H-ATO	Large Ribosome
	RPL13A	0.652029	1.93907	H-THY	Large Ribosome	RPL13A	0.59742	1.94587	H-ATO	Large Ribosome
	RPL14	0.901289	4.968	H-THY	Large Ribosome	RPL14	0.641008	2.25518	H-ATO	Large Ribosome
	RPL15	0.810777	3.36159	H-THY	Large Ribosome	RPL15	0.663208	2.43102	H-ATO	Large Ribosome
	RPL17	-0.943528	6.38265	H-THY	Large Ribosome	RPL17	-0.67217	2.50601	H-ATO	Large Ribosome
	RPL18	0.815797	3.42662	H-THY	Large Ribosome	RPL18	0.473936	1.26264	H-ATO	Large Ribosome
	RPL18A	0.788505	3.09412	H-THY	Large Ribosome	RPL18A	0.274021	0.541829	H-ATO	Large Ribosome
	RPL19	0.860961	4.11473	H-THY	Large Ribosome	RPL19	0.676565	2.54368	H-ATO	Large Ribosome
	RPL21	0.521674	1.25404	H-THY	Large Ribosome	RPL21	0.551696	1.6639	H-ATO	Large Ribosome
	RPL22	0.747497	2.67425	H-THY	Large Ribosome	RPL22	0.646916	2.30067	H-ATO	Large Ribosome
	RPL22L1	0.733298	2.54638	H-THY	Large Ribosome	RPL22L1	0.518513	1.48189	H-ATO	Large Ribosome
	RPL23	0.653903	1.95113	H-THY	Large Ribosome	RPL23	0.575378	1.80505	H-ATO	Large Ribosome
	RPL23A	0.827756	3.58958	H-THY	Large Ribosome	RPL23A	0.662059	2.42158	H-ATO	Large Ribosome
	RPL24	0.90009	4.9377	H-THY	Large Ribosome	RPL24	0.604002	1.98983	H-ATO	Large Ribosome
	RPL26	0.820749	3.49268	H-THY	Large Ribosome	RPL26	0.52578	1.52028	H-ATO	Large Ribosome
	RPL27	0.551462	1.38794	H-THY	Large Ribosome	RPL27	0.648971	2.3167	H-ATO	Large Ribosome
	RPL27A	0.907828	5.14027	H-THY	Large Ribosome	RPL27A	0.623943	2.1288	H-ATO	Large Ribosome
	RPL28	0.790647	3.11847	H-THY	Large Ribosome	RPL28	0.205468	0.367678	H-ATO	Large Ribosome
	RPL29	0.75968	2.79058	H-THY	Large Ribosome	RPL29	0.148339	0.244196	H-ATO	Large Ribosome
	RPL3	0.771083	2.90557	H-THY	Large Ribosome	RPL3	0.675863	2.53762	H-ATO	Large Ribosome
	RPL30	0.179314	0.26791	H-THY	Large Ribosome	RPL30	-0.165588	0.279563	H-ATO	Large Ribosome
	RPL31	0.727303	2.49468	H-THY	Large Ribosome	RPL31	0.581281	1.84183	H-ATO	Large Ribosome
	RPL32	0.731699	2.53246	H-THY	Large Ribosome	RPL32	0.477801	1.28061	H-ATO	Large Ribosome
	RPL34	0.801595	3.24737	H-THY	Large Ribosome	RPL34	-0.0397427	0.0557009	H-ATO	Large Ribosome
	RPL35	0.876863	4.41562	H-THY	Large Ribosome	RPL35	0.501626	1.39564	H-ATO	Large Ribosome
	RPL35A	0.747372	2.67309	H-THY	Large Ribosome	RPL35A	0.549344	1.65042	H-ATO	Large Ribosome
	RPL36	0.937526	6.12516	H-THY	Large Ribosome	RPL36	0.559197	1.70754	H-ATO	Large Ribosome
	RPL36A	0.228026	0.363509	H-THY	Large Ribosome	RPL36A	0.575629	1.80661	H-ATO	Large Ribosome
	RPL36AL	0.936513	6.08423	H-THY	Large Ribosome	RPL36AL	0.38178	0.884431	H-ATO	Large Ribosome
	RPL37	0.873662	4.35189	H-THY	Large Ribosome	RPL37	0.428083	1.06307	H-ATO	Large Ribosome
	RPL37A	0.828359	3.59812	H-THY	Large Ribosome	RPL37A	0.361554	0.812814	H-ATO	Large Ribosome
	RPL38	0.641899	1.8752	H-THY	Large Ribosome	RPL38	0.51742	1.47618	H-ATO	Large Ribosome
	RPL39	0.651338	1.93464	H-THY	Large Ribosome	RPL39	0.363583	0.819834	H-ATO	Large Ribosome
	RPL4	0.881112	4.50297	H-THY	Large Ribosome	RPL4	0.676915	2.54671	H-ATO	Large Ribosome
	RPL41	0.786942	3.07651	H-THY	Large Ribosome	RPL41	0.585672	1.86963	H-ATO	Large Ribosome
	RPL5	0.893364	4.77445	H-THY	Large Ribosome	RPL5	0.673674	2.51883	H-ATO	Large Ribosome
	RPL6	0.854599	4.00441	H-THY	Large Ribosome	RPL6	0.675376	2.53343	H-ATO	Large Ribosome
	RPL7	0.943536	6.383	H-THY	Large Ribosome	RPL7	0.660967	2.41265	H-ATO	Large Ribosome
	RPL7A	0.868727	4.25686	H-THY	Large Ribosome	RPL7A	0.668979	2.47903	H-ATO	Large Ribosome
	RPL7L1	0.929228	5.80813	H-THY	Large Ribosome	RPL7L1	0.676436	2.54257	H-ATO	Large Ribosome
	RPL8	0.837626	3.73353	H-THY	Large Ribosome	RPL8	0.476395	1.27405	H-ATO	Large Ribosome
	RPL9	0.680833	2.13347	H-THY	Large Ribosome	RPL9	0.613466	2.05467	H-ATO	Large Ribosome
	RPLP0	0.946149	6.50399	H-THY	Large Ribosome	RPLP0	0.670069	2.48821	H-ATO	Large Ribosome
	RPLP1	0.944748	6.4384	H-THY	Large Ribosome	RPLP1	0.583511	1.8559	H-ATO	Large Ribosome
	RPLP2	0.471124	1.05039	H-THY	Large Ribosome	RPLP2	-0.396657	0.939519	H-ATO	Large Ribosome
	RPS10	-0.454343	0.988574	H-THY	Small Ribosome	RPS10	0.673608	2.51826	H-ATO	Small Ribosome
	RPS11	0.900053	4.93677	H-THY	Small Ribosome	RPS11	0.668236	2.47279	H-ATO	Small Ribosome
	RPS13	0.897021	4.86183	H-THY	Small Ribosome	RPS13	0.637095	2.22556	H-ATO	Small Ribosome
	RPS14	0.778249	2.98114	H-THY	Small Ribosome	RPS14	0.375635	0.862282	H-ATO	Small Ribosome
	RPS15	0.872541	4.32996	H-THY	Small Ribosome	RPS15	0.479458	1.28837	H-ATO	Small Ribosome
	RPS15A	0.301124	0.529483	H-THY	Small Ribosome	RPS15A	0.384345	0.893778	H-ATO	Small Ribosome
	RPS16	0.778546	2.98434	H-THY	Small Ribosome	RPS16	-0.316783	0.666758	H-ATO	Small Ribosome
	RPS17	0.280768	0.480329	H-THY	Small Ribosome	RPS17	0.620235	2.10228	H-ATO	Small Ribosome
	RPS18	0.701244	2.28412	H-THY	Small Ribosome	RPS18	0.66697	2.46221	H-ATO	Small Ribosome
	RPS19	0.762384	2.81729	H-THY	Small Ribosome	RPS19	0.244423	0.462912	H-ATO	Small Ribosome
	RPS2	0.839511	3.76207	H-THY	Small Ribosome	RPS2	0.547972	1.6426	H-ATO	Small Ribosome
	RPS20	0.772989	2.92542	H-THY	Small Ribosome	RPS20	0.544211	1.62131	H-ATO	Small Ribosome
	RPS21	0.937998	6.14448	H-THY	Small Ribosome	RPS21	0.393703	0.928414	H-ATO	Small Ribosome
	RPS23	0.892654	4.75785	H-THY	Small Ribosome	RPS23	0.664472	2.44145	H-ATO	Small Ribosome
	RPS24	0.811782	3.37446	H-THY	Small Ribosome	RPS24	0.616275	2.0743	H-ATO	Small Ribosome
	RPS25	0.723872	2.46568	H-THY	Small Ribosome	RPS25	0.676702	2.54486	H-ATO	Small Ribosome
	RPS26	-0.0126397	0.0151159	H-THY	Small Ribosome	RPS26	-0.0179482	0.0243427	H-ATO	Small Ribosome
	RPS27	0.0904726	0.120104	H-THY	Small Ribosome	RPS27	-0.352479	0.781856	H-ATO	Small Ribosome
	RPS27A	0.879028	4.45973	H-THY	Small Ribosome	RPS27A	0.672525	2.50903	H-ATO	Small Ribosome
	RPS27L	-0.284157	0.488349	H-THY	Small Ribosome	RPS27L	-0.665336	2.44861	H-ATO	Small Ribosome
	RPS28	0.852799	3.97413	H-THY	Small Ribosome	RPS28	0.18958	0.33148	H-ATO	Small Ribosome
	RPS29	0.736426	2.57387	H-THY	Small Ribosome	RPS29	-0.145924	0.239372	H-ATO	Small Ribosome
	RPS3	0.893504	4.77775	H-THY	Small Ribosome	RPS3	0.614674	2.06309	H-ATO	Small Ribosome
	RPS3A	0.820945	3.49532	H-THY	Small Ribosome	RPS3A	0.465426	1.22374	H-ATO	Small Ribosome
	RPS4X	0.735109	2.56225	H-THY	Small Ribosome	RPS4X	0.649551	2.32125	H-ATO	Small Ribosome
	RPS5	0.919522	5.48254	H-THY	Small Ribosome	RPS5	0.666373	2.45723	H-ATO	Small Ribosome
	RPS6	0.889399	4.68317	H-THY	Small Ribosome	RPS6	0.670743	2.4939	H-ATO	Small Ribosome
	RPS6KA1	0.343427	0.639606	H-THY	Small Ribosome	RPS6KA1	0.51564	1.46692	H-ATO	Small Ribosome
	RPS6KA2	-0.550561	1.38373	H-THY	Small Ribosome	RPS6KA2	0.293675	0.597581	H-ATO	Small Ribosome
	RPS6KA3	-0.388092	0.768748	H-THY	Small Ribosome	RPS6KA3	0.648945	2.3165	H-ATO	Small Ribosome
	RPS6KA4	-0.311323	0.555023	H-THY	Small Ribosome	RPS6KA4	0.397339	0.942094	H-ATO	Small Ribosome
	RPS6KA5	-0.433298	0.914735	H-THY	Small Ribosome	RPS6KA5	-0.0495654	0.0704984	H-ATO	Small Ribosome
	RPS6KB1	-0.135347	0.19074	H-THY	Small Ribosome	RPS6KB1	0.6207	2.10558	H-ATO	Small Ribosome
	RPS6KB2	-0.716568	2.40526	H-THY	Small Ribosome	RPS6KB2	-0.67289	2.51214	H-ATO	Small Ribosome
	RPS6KC1	0.0112972	0.0134859	H-THY	Small Ribosome	RPS6KC1	0.644078	2.2787	H-ATO	Small Ribosome
	RPS6KL1	-0.773504	2.93081	H-THY	Small Ribosome	RPS6KL1	0.497277	1.37407	H-ATO	Small Ribosome
	RPS7	0.969773	7.98647	H-THY	Small Ribosome	RPS7	0.597331	1.94528	H-ATO	Small Ribosome
	RPS8	0.80333	3.2685	H-THY	Small Ribosome	RPS8	0.647349	2.30404	H-ATO	Small Ribosome
	RPS9	0.812997	3.39013	H-THY	Small Ribosome	RPS9	0.575766	1.80745	H-ATO	Small Ribosome

## Sheet: Correlation to Basal OCR Human
	Human Thymus					Human ATO
	Gene Name	Pearson R Coefficient	-log10(BH-Adjusted P Value)	Tissue	Metabolic Pathway	Gene Name	Pearson R Coefficient	-log10(BH-Adjusted P Value)	Tissue	Metabolic Pathway
Correlation between Electron Transport Chain genes and basal respiration rate (OCR)	ATP5F1A	0.892666	4.75813	H-THY	ATP Synthase	ATP5F1A	0.16734	0.283244	H-ATO	ATP Synthase
	ATP5F1B	0.857364	4.05171	H-THY	ATP Synthase	ATP5F1B	-0.00856766	0.0114563	H-ATO	ATP Synthase
	ATP5F1C	0.93272	5.93666	H-THY	ATP Synthase	ATP5F1C	-0.093415	0.141831	H-ATO	ATP Synthase
	ATP5F1D	0.443959	0.951644	H-THY	ATP Synthase	ATP5F1D	-0.241222	0.454725	H-ATO	ATP Synthase
	ATP5F1E	-0.597344	1.61816	H-THY	ATP Synthase	ATP5F1E	-0.774571	3.58239	H-ATO	ATP Synthase
	ATP5MC1	0.812967	3.38973	H-THY	ATP Synthase	ATP5MC1	0.583411	1.85527	H-ATO	ATP Synthase
	ATP5MC2	0.89878	4.90503	H-THY	ATP Synthase	ATP5MC2	0.110492	0.172047	H-ATO	ATP Synthase
	ATP5MC3	0.78432	3.04731	H-THY	ATP Synthase	ATP5MC3	-0.212626	0.384476	H-ATO	ATP Synthase
	ATP5ME	-0.756759	2.7621	H-THY	ATP Synthase	ATP5ME	-0.7494	3.27226	H-ATO	ATP Synthase
	ATP5MF	0.355446	0.672992	H-THY	ATP Synthase	ATP5MF	-0.778614	3.6358	H-ATO	ATP Synthase
	ATP5MG	-0.602446	1.64579	H-THY	ATP Synthase	ATP5MG	-0.71021	2.85372	H-ATO	ATP Synthase
	ATP5PB	0.843816	3.82865	H-THY	ATP Synthase	ATP5PB	-0.040442	0.0567405	H-ATO	ATP Synthase
	ATP5PD	0.913206	5.29175	H-THY	ATP Synthase	ATP5PD	-0.273409	0.540136	H-ATO	ATP Synthase
	ATP5PF	0.695319	2.23919	H-THY	ATP Synthase	ATP5PF	-0.737894	3.14201	H-ATO	ATP Synthase
	ATP5PO	-0.874335	4.36513	H-THY	ATP Synthase	ATP5PO	-0.772045	3.54955	H-ATO	ATP Synthase
	DMAC2	0.909943	5.19872	H-THY	ATP Synthase	DMAC2	0.516785	1.47287	H-ATO	ATP Synthase
	NDUFA1	0.491166	1.12785	H-THY	Complex I	NDUFA1	-0.749424	3.27254	H-ATO	Complex I
	NDUFA10	0.560756	1.4321	H-THY	Complex I	NDUFA10	-0.425527	1.05264	H-ATO	Complex I
	NDUFA11	-0.923029	5.59526	H-THY	Complex I	NDUFA11	-0.778327	3.63198	H-ATO	Complex I
	NDUFA12	0.756659	2.76113	H-THY	Complex I	NDUFA12	-0.750914	3.28991	H-ATO	Complex I
	NDUFA13	0.178244	0.265933	H-THY	Complex I	NDUFA13	-0.222519	0.408204	H-ATO	Complex I
	NDUFA2	0.108504	0.147545	H-THY	Complex I	NDUFA2	-0.764003	3.44766	H-ATO	Complex I
	NDUFA3	-0.866851	4.22174	H-THY	Complex I	NDUFA3	-0.654087	2.35713	H-ATO	Complex I
	NDUFA4	0.589851	1.57837	H-THY	Complex I	NDUFA4	-0.776487	3.60756	H-ATO	Complex I
	NDUFA5	0.662246	2.00578	H-THY	Complex I	NDUFA5	-0.628128	2.15913	H-ATO	Complex I
	NDUFA6	0.691536	2.21102	H-THY	Complex I	NDUFA6	-0.454394	1.17461	H-ATO	Complex I
	NDUFA7	0.51346	1.21903	H-THY	Complex I	NDUFA7	-0.77628	3.60484	H-ATO	Complex I
	NDUFA8	0.891934	4.74114	H-THY	Complex I	NDUFA8	0.739503	3.15983	H-ATO	Complex I
	NDUFA9	-0.959371	7.22564	H-THY	Complex I	NDUFA9	-0.543306	1.61622	H-ATO	Complex I
	NDUFAB1	0.807342	3.31817	H-THY	Complex I	NDUFAB1	-0.483519	1.30754	H-ATO	Complex I
	NDUFB1	-0.527863	1.28095	H-THY	Complex I	NDUFB1	-0.771949	3.54831	H-ATO	Complex I
	NDUFB10	0.683852	2.15504	H-THY	Complex I	NDUFB10	-0.77407	3.57585	H-ATO	Complex I
	NDUFB11	0.518873	1.24202	H-THY	Complex I	NDUFB11	-0.606005	2.00339	H-ATO	Complex I
	NDUFB2	-0.794451	3.16241	H-THY	Complex I	NDUFB2	-0.767919	3.49679	H-ATO	Complex I
	NDUFB3	0.664769	2.02262	H-THY	Complex I	NDUFB3	-0.778478	3.63399	H-ATO	Complex I
	NDUFB4	0.295332	0.515254	H-THY	Complex I	NDUFB4	-0.774696	3.58402	H-ATO	Complex I
	NDUFB5	0.903213	5.01742	H-THY	Complex I	NDUFB5	-0.557201	1.69584	H-ATO	Complex I
	NDUFB6	0.602001	1.64336	H-THY	Complex I	NDUFB6	-0.752669	3.31051	H-ATO	Complex I
	NDUFB7	0.726149	2.48488	H-THY	Complex I	NDUFB7	-0.714567	2.89693	H-ATO	Complex I
	NDUFB8	-0.411906	0.843601	H-THY	Complex I	NDUFB8	-0.77093	3.53518	H-ATO	Complex I
	NDUFB9	0.604296	1.65591	H-THY	Complex I	NDUFB9	-0.658086	2.38924	H-ATO	Complex I
	NDUFC1	0.169342	0.24968	H-THY	Complex I	NDUFC1	-0.773386	3.56694	H-ATO	Complex I
	NDUFS1	0.681419	2.13764	H-THY	Complex I	NDUFS1	0.241798	0.456194	H-ATO	Complex I
	NDUFS2	0.021735	0.0263139	H-THY	Complex I	NDUFS2	-0.101489	0.155941	H-ATO	Complex I
	NDUFS3	0.825199	3.55373	H-THY	Complex I	NDUFS3	0.692058	2.68149	H-ATO	Complex I
	NDUFS4	0.872246	4.32422	H-THY	Complex I	NDUFS4	0.776692	3.61028	H-ATO	Complex I
	NDUFS5	0.567777	1.46625	H-THY	Complex I	NDUFS5	-0.77775	3.6243	H-ATO	Complex I
	NDUFS6	0.345101	0.6442	H-THY	Complex I	NDUFS6	-0.767764	3.49483	H-ATO	Complex I
	NDUFS7	-0.936265	6.07429	H-THY	Complex I	NDUFS7	-0.74024	3.16804	H-ATO	Complex I
	NDUFS8	0.592017	1.58978	H-THY	Complex I	NDUFS8	-0.715871	2.91001	H-ATO	Complex I
	NDUFV1	0.822044	3.51028	H-THY	Complex I	NDUFV1	0.715654	2.90783	H-ATO	Complex I
	NDUFV2	-0.913628	5.30405	H-THY	Complex I	NDUFV2	-0.778368	3.63253	H-ATO	Complex I
	NDUFV3	0.930407	5.85076	H-THY	Complex I	NDUFV3	0.753477	3.32004	H-ATO	Complex I
	CYC1	0.610156	1.68837	H-THY	Complex III	CYC1	-0.0431057	0.06072	H-ATO	Complex III
	UQCR10	0.263095	0.439543	H-THY	Complex III	UQCR10	-0.744539	3.21642	H-ATO	Complex III
	UQCRB	0.403562	0.81687	H-THY	Complex III	UQCRB	-0.772299	3.55284	H-ATO	Complex III
	UQCRC1	0.805088	3.29013	H-THY	Complex III	UQCRC1	-0.127924	0.204372	H-ATO	Complex III
	UQCRC2	0.884186	4.56824	H-THY	Complex III	UQCRC2	-0.029324	0.0404599	H-ATO	Complex III
	UQCRFS1	0.836896	3.72257	H-THY	Complex III	UQCRFS1	-0.421758	1.03739	H-ATO	Complex III
	UQCRH	0.809021	3.33929	H-THY	Complex III	UQCRH	-0.596578	1.94031	H-ATO	Complex III
	UQCRQ	0.297018	0.519376	H-THY	Complex III	UQCRQ	-0.711758	2.86898	H-ATO	Complex III
	COX4I1	0.173352	0.256958	H-THY	Complex IV	COX4I1	-0.778612	3.63577	H-ATO	Complex IV
	COX5A	0.911627	5.24628	H-THY	Complex IV	COX5A	0.639396	2.24293	H-ATO	Complex IV
	COX5B	0.254907	0.421218	H-THY	Complex IV	COX5B	-0.712856	2.87987	H-ATO	Complex IV
	COX6A1	0.375343	0.730444	H-THY	Complex IV	COX6A1	-0.759055	3.38689	H-ATO	Complex IV
	COX6B1	0.679187	2.12181	H-THY	Complex IV	COX6B1	-0.607423	2.01304	H-ATO	Complex IV
	COX6C	-0.330165	0.603873	H-THY	Complex IV	COX6C	-0.717174	2.92316	H-ATO	Complex IV
	COX7A1	-0.883339	4.55009	H-THY	Complex IV	COX7A1	-0.618701	2.09139	H-ATO	Complex IV
	COX7A2	0.196654	0.30067	H-THY	Complex IV	COX7A2	-0.774649	3.58341	H-ATO	Complex IV
	COX7A2L	0.752218	2.71856	H-THY	Complex IV	COX7A2L	0.477836	1.28077	H-ATO	Complex IV
	COX7B	0.210807	0.328437	H-THY	Complex IV	COX7B	0.111927	0.17465	H-ATO	Complex IV
	COX7C	0.716989	2.4087	H-THY	Complex IV	COX7C	-0.777729	3.62402	H-ATO	Complex IV
	COX8A	0.281845	0.482871	H-THY	Complex IV	COX8A	-0.771172	3.5383	H-ATO	Complex IV
Correlation between Mitochondrial Ribosomal genes and basal respiration rate (OCR)	MRPL1	-0.05649	0.071658	H-THY	Mitochondrial ribosome	MRPL1	0.772458	3.55489	H-ATO	Mitochondrial ribosome
	MRPL10	0.976203	8.60357	H-THY	Mitochondrial ribosome	MRPL10	0.203524	0.36317	H-ATO	Mitochondrial ribosome
	MRPL11	0.947123	6.55064	H-THY	Mitochondrial ribosome	MRPL11	0.75362	3.32174	H-ATO	Mitochondrial ribosome
	MRPL12	0.770862	2.90329	H-THY	Mitochondrial ribosome	MRPL12	0.529753	1.54161	H-ATO	Mitochondrial ribosome
	MRPL13	0.874437	4.36716	H-THY	Mitochondrial ribosome	MRPL13	0.326962	0.698528	H-ATO	Mitochondrial ribosome
	MRPL14	0.872388	4.32699	H-THY	Mitochondrial ribosome	MRPL14	-0.73515	3.1119	H-ATO	Mitochondrial ribosome
	MRPL15	0.973199	8.29665	H-THY	Mitochondrial ribosome	MRPL15	0.618058	2.08685	H-ATO	Mitochondrial ribosome
	MRPL16	0.621139	1.75085	H-THY	Mitochondrial ribosome	MRPL16	-0.746269	3.23615	H-ATO	Mitochondrial ribosome
	MRPL17	0.836367	3.71465	H-THY	Mitochondrial ribosome	MRPL17	0.778474	3.63394	H-ATO	Mitochondrial ribosome
	MRPL18	0.939363	6.20121	H-THY	Mitochondrial ribosome	MRPL18	0.674847	2.52888	H-ATO	Mitochondrial ribosome
	MRPL19	0.912525	5.27204	H-THY	Mitochondrial ribosome	MRPL19	0.479895	1.29042	H-ATO	Mitochondrial ribosome
	MRPL2	0.467132	1.03544	H-THY	Mitochondrial ribosome	MRPL2	-0.636497	2.22107	H-ATO	Mitochondrial ribosome
	MRPL20	0.210627	0.328077	H-THY	Mitochondrial ribosome	MRPL20	-0.765058	3.46081	H-ATO	Mitochondrial ribosome
	MRPL21	0.858257	4.0672	H-THY	Mitochondrial ribosome	MRPL21	-0.671482	2.50017	H-ATO	Mitochondrial ribosome
	MRPL22	0.46845	1.04035	H-THY	Mitochondrial ribosome	MRPL22	-0.512791	1.4522	H-ATO	Mitochondrial ribosome
	MRPL23	0.699408	2.27008	H-THY	Mitochondrial ribosome	MRPL23	0.0607798	0.0879107	H-ATO	Mitochondrial ribosome
	MRPL24	0.599402	1.62925	H-THY	Mitochondrial ribosome	MRPL24	0.606769	2.00858	H-ATO	Mitochondrial ribosome
	MRPL27	0.703704	2.30308	H-THY	Mitochondrial ribosome	MRPL27	-0.765521	3.4666	H-ATO	Mitochondrial ribosome
	MRPL28	0.166582	0.24471	H-THY	Mitochondrial ribosome	MRPL28	-0.679218	2.56672	H-ATO	Mitochondrial ribosome
	MRPL3	0.984557	9.72261	H-THY	Mitochondrial ribosome	MRPL3	0.661629	2.41806	H-ATO	Mitochondrial ribosome
	MRPL30	0.951772	6.78603	H-THY	Mitochondrial ribosome	MRPL30	0.70084	2.76329	H-ATO	Mitochondrial ribosome
	MRPL32	0.29505	0.514567	H-THY	Mitochondrial ribosome	MRPL32	0.400473	0.95399	H-ATO	Mitochondrial ribosome
	MRPL33	0.752755	2.72367	H-THY	Mitochondrial ribosome	MRPL33	-0.775264	3.59146	H-ATO	Mitochondrial ribosome
	MRPL34	0.66741	2.04041	H-THY	Mitochondrial ribosome	MRPL34	-0.774388	3.57999	H-ATO	Mitochondrial ribosome
	MRPL35	0.956424	7.04593	H-THY	Mitochondrial ribosome	MRPL35	-0.0453805	0.0641427	H-ATO	Mitochondrial ribosome
	MRPL36	0.626616	1.78284	H-THY	Mitochondrial ribosome	MRPL36	-0.351447	0.778384	H-ATO	Mitochondrial ribosome
	MRPL37	0.900866	4.95726	H-THY	Mitochondrial ribosome	MRPL37	0.698135	2.7378	H-ATO	Mitochondrial ribosome
	MRPL38	0.521052	1.25136	H-THY	Mitochondrial ribosome	MRPL38	0.111326	0.173558	H-ATO	Mitochondrial ribosome
	MRPL39	0.772479	2.92008	H-THY	Mitochondrial ribosome	MRPL39	-0.501048	1.39276	H-ATO	Mitochondrial ribosome
	MRPL4	0.626739	1.78357	H-THY	Mitochondrial ribosome	MRPL4	0.772447	3.55475	H-ATO	Mitochondrial ribosome
	MRPL40	0.541331	1.34114	H-THY	Mitochondrial ribosome	MRPL40	0.696956	2.72677	H-ATO	Mitochondrial ribosome
	MRPL41	-0.47872	1.07926	H-THY	Mitochondrial ribosome	MRPL41	-0.76788	3.49629	H-ATO	Mitochondrial ribosome
	MRPL42	0.613189	1.70541	H-THY	Mitochondrial ribosome	MRPL42	-0.339027	0.73726	H-ATO	Mitochondrial ribosome
	MRPL43	0.896374	4.84613	H-THY	Mitochondrial ribosome	MRPL43	-0.775267	3.59151	H-ATO	Mitochondrial ribosome
	MRPL44	0.744758	2.64896	H-THY	Mitochondrial ribosome	MRPL44	-0.778295	3.63155	H-ATO	Mitochondrial ribosome
	MRPL45	0.944598	6.43147	H-THY	Mitochondrial ribosome	MRPL45	0.709261	2.8444	H-ATO	Mitochondrial ribosome
	MRPL46	-0.76493	2.84271	H-THY	Mitochondrial ribosome	MRPL46	-0.543308	1.61624	H-ATO	Mitochondrial ribosome
	MRPL47	0.647329	1.90917	H-THY	Mitochondrial ribosome	MRPL47	-0.68104	2.58267	H-ATO	Mitochondrial ribosome
	MRPL48	0.564461	1.45003	H-THY	Mitochondrial ribosome	MRPL48	-0.73146	3.07199	H-ATO	Mitochondrial ribosome
	MRPL49	0.8427	3.81122	H-THY	Mitochondrial ribosome	MRPL49	0.559209	1.70761	H-ATO	Mitochondrial ribosome
	MRPL50	0.224066	0.355316	H-THY	Mitochondrial ribosome	MRPL50	-0.516875	1.47334	H-ATO	Mitochondrial ribosome
	MRPL51	0.715205	2.39418	H-THY	Mitochondrial ribosome	MRPL51	-0.776998	3.61433	H-ATO	Mitochondrial ribosome
	MRPL52	-0.25629	0.42429	H-THY	Mitochondrial ribosome	MRPL52	-0.765007	3.46017	H-ATO	Mitochondrial ribosome
	MRPL53	-0.32746	0.596716	H-THY	Mitochondrial ribosome	MRPL53	-0.696042	2.71826	H-ATO	Mitochondrial ribosome
	MRPL54	-0.26168	0.436345	H-THY	Mitochondrial ribosome	MRPL54	-0.758944	3.38554	H-ATO	Mitochondrial ribosome
	MRPL55	-0.06885	0.08879	H-THY	Mitochondrial ribosome	MRPL55	-0.774996	3.58795	H-ATO	Mitochondrial ribosome
	MRPL57	0.873395	4.34663	H-THY	Mitochondrial ribosome	MRPL57	-0.0458193	0.0648056	H-ATO	Mitochondrial ribosome
	MRPL9	0.896111	4.8398	H-THY	Mitochondrial ribosome	MRPL9	0.135235	0.218385	H-ATO	Mitochondrial ribosome
	MRPS10	0.837634	3.73365	H-THY	Mitochondrial ribosome	MRPS10	-0.178456	0.307006	H-ATO	Mitochondrial ribosome
	MRPS11	0.094086	0.125505	H-THY	Mitochondrial ribosome	MRPS11	-0.404123	0.967966	H-ATO	Mitochondrial ribosome
	MRPS12	0.716075	2.40125	H-THY	Mitochondrial ribosome	MRPS12	-0.126589	0.201842	H-ATO	Mitochondrial ribosome
	MRPS14	0.539417	1.33245	H-THY	Mitochondrial ribosome	MRPS14	-0.505577	1.41545	H-ATO	Mitochondrial ribosome
	MRPS15	0.83269	3.6604	H-THY	Mitochondrial ribosome	MRPS15	0.241113	0.454448	H-ATO	Mitochondrial ribosome
	MRPS16	0.659943	1.99053	H-THY	Mitochondrial ribosome	MRPS16	-0.778512	3.63445	H-ATO	Mitochondrial ribosome
	MRPS17	0.795998	3.18052	H-THY	Mitochondrial ribosome	MRPS17	0.226845	0.418767	H-ATO	Mitochondrial ribosome
	MRPS18A	0.477694	1.07533	H-THY	Mitochondrial ribosome	MRPS18A	-0.717793	2.92942	H-ATO	Mitochondrial ribosome
	MRPS18B	0.897012	4.86161	H-THY	Mitochondrial ribosome	MRPS18B	0.481726	1.29905	H-ATO	Mitochondrial ribosome
	MRPS18C	-0.71095	2.36	H-THY	Mitochondrial ribosome	MRPS18C	-0.686894	2.63466	H-ATO	Mitochondrial ribosome
	MRPS2	0.949332	6.65975	H-THY	Mitochondrial ribosome	MRPS2	0.711735	2.86875	H-ATO	Mitochondrial ribosome
	MRPS21	0.627404	1.78749	H-THY	Mitochondrial ribosome	MRPS21	-0.193552	0.340392	H-ATO	Mitochondrial ribosome
	MRPS22	0.709405	2.34773	H-THY	Mitochondrial ribosome	MRPS22	0.389122	0.911356	H-ATO	Mitochondrial ribosome
	MRPS23	0.871245	4.30487	H-THY	Mitochondrial ribosome	MRPS23	0.495165	1.36369	H-ATO	Mitochondrial ribosome
	MRPS25	0.526171	1.27355	H-THY	Mitochondrial ribosome	MRPS25	0.777736	3.62412	H-ATO	Mitochondrial ribosome
	MRPS26	0.871616	4.31203	H-THY	Mitochondrial ribosome	MRPS26	0.650032	2.32503	H-ATO	Mitochondrial ribosome
	MRPS27	0.977601	8.76011	H-THY	Mitochondrial ribosome	MRPS27	0.778379	3.63267	H-ATO	Mitochondrial ribosome
	MRPS28	0.475116	1.06549	H-THY	Mitochondrial ribosome	MRPS28	0.656021	2.3726	H-ATO	Mitochondrial ribosome
	MRPS30	0.711118	2.36133	H-THY	Mitochondrial ribosome	MRPS30	0.610496	2.03411	H-ATO	Mitochondrial ribosome
	MRPS31	0.853426	3.98463	H-THY	Mitochondrial ribosome	MRPS31	-0.776663	3.60989	H-ATO	Mitochondrial ribosome
	MRPS33	0.963096	7.47267	H-THY	Mitochondrial ribosome	MRPS33	0.748954	3.26708	H-ATO	Mitochondrial ribosome
	MRPS34	0.744927	2.65051	H-THY	Mitochondrial ribosome	MRPS34	0.0945778	0.143844	H-ATO	Mitochondrial ribosome
	MRPS35	0.943166	6.36636	H-THY	Mitochondrial ribosome	MRPS35	0.72409	2.9941	H-ATO	Mitochondrial ribosome
	MRPS36	0.383668	0.755319	H-THY	Mitochondrial ribosome	MRPS36	-0.52928	1.53906	H-ATO	Mitochondrial ribosome
	MRPS5	-0.01155	0.013795	H-THY	Mitochondrial ribosome	MRPS5	-0.695783	2.71585	H-ATO	Mitochondrial ribosome
	MRPS6	0.235069	0.378275	H-THY	Mitochondrial ribosome	MRPS6	0.186536	0.324714	H-ATO	Mitochondrial ribosome
	MRPS7	0.927323	5.74074	H-THY	Mitochondrial ribosome	MRPS7	0.357264	0.798092	H-ATO	Mitochondrial ribosome
	MRPS9	0.77327	2.92835	H-THY	Mitochondrial ribosome	MRPS9	0.499428	1.38471	H-ATO	Mitochondrial ribosome
Correlation between Cytoplasmic Ribosomal genes and basal respiration rate (OCR)	RPL10	0.48376	1.09875	H-THY	Large Ribosome	RPL10	0.744212	3.2127	H-ATO	Large Ribosome
	RPL10A	0.710518	2.35655	H-THY	Large Ribosome	RPL10A	0.772649	3.55737	H-ATO	Large Ribosome
	RPL11	0.711436	2.36387	H-THY	Large Ribosome	RPL11	0.734303	3.10269	H-ATO	Large Ribosome
	RPL12	0.603699	1.65263	H-THY	Large Ribosome	RPL12	0.740402	3.16984	H-ATO	Large Ribosome
	RPL13	0.591677	1.58798	H-THY	Large Ribosome	RPL13	0.614321	2.06063	H-ATO	Large Ribosome
	RPL13A	0.547642	1.37014	H-THY	Large Ribosome	RPL13A	0.749787	3.27676	H-ATO	Large Ribosome
	RPL14	0.889553	4.68666	H-THY	Large Ribosome	RPL14	0.773856	3.57305	H-ATO	Large Ribosome
	RPL15	0.839534	3.76242	H-THY	Large Ribosome	RPL15	0.778529	3.63467	H-ATO	Large Ribosome
	RPL17	-0.94322	6.36858	H-THY	Large Ribosome	RPL17	-0.774875	3.58637	H-ATO	Large Ribosome
	RPL18	0.7456	2.65671	H-THY	Large Ribosome	RPL18	0.651854	2.3394	H-ATO	Large Ribosome
	RPL18A	0.67354	2.08235	H-THY	Large Ribosome	RPL18A	0.460798	1.20295	H-ATO	Large Ribosome
	RPL19	0.832572	3.65867	H-THY	Large Ribosome	RPL19	0.754658	3.33406	H-ATO	Large Ribosome
	RPL21	0.37058	0.716437	H-THY	Large Ribosome	RPL21	0.52283	1.5046	H-ATO	Large Ribosome
	RPL22	0.692364	2.21716	H-THY	Large Ribosome	RPL22	0.775981	3.6009	H-ATO	Large Ribosome
	RPL22L1	0.84431	3.83642	H-THY	Large Ribosome	RPL22L1	0.690027	2.66297	H-ATO	Large Ribosome
	RPL23	0.564169	1.44861	H-THY	Large Ribosome	RPL23	0.734492	3.10474	H-ATO	Large Ribosome
	RPL23A	0.746428	2.66434	H-THY	Large Ribosome	RPL23A	0.778599	3.6356	H-ATO	Large Ribosome
	RPL24	0.930394	5.8503	H-THY	Large Ribosome	RPL24	0.754049	3.32682	H-ATO	Large Ribosome
	RPL26	0.787861	3.08685	H-THY	Large Ribosome	RPL26	0.696014	2.71799	H-ATO	Large Ribosome
	RPL27	0.428128	0.897191	H-THY	Large Ribosome	RPL27	0.77661	3.60919	H-ATO	Large Ribosome
	RPL27A	0.849387	3.91779	H-THY	Large Ribosome	RPL27A	0.765798	3.47007	H-ATO	Large Ribosome
	RPL28	0.675148	2.0935	H-THY	Large Ribosome	RPL28	0.390213	0.9154	H-ATO	Large Ribosome
	RPL29	0.646569	1.90437	H-THY	Large Ribosome	RPL29	0.329862	0.707732	H-ATO	Large Ribosome
	RPL3	0.735417	2.56496	H-THY	Large Ribosome	RPL3	0.768575	3.50511	H-ATO	Large Ribosome
	RPL30	0.033545	0.041262	H-THY	Large Ribosome	RPL30	-0.0238127	0.0325838	H-ATO	Large Ribosome
	RPL31	0.69406	2.22977	H-THY	Large Ribosome	RPL31	0.738724	3.15119	H-ATO	Large Ribosome
	RPL32	0.647582	1.91076	H-THY	Large Ribosome	RPL32	0.655252	2.36644	H-ATO	Large Ribosome
	RPL34	0.838354	3.74451	H-THY	Large Ribosome	RPL34	0.122353	0.193876	H-ATO	Large Ribosome
	RPL35	0.849688	3.92271	H-THY	Large Ribosome	RPL35	0.675842	2.53744	H-ATO	Large Ribosome
	RPL35A	0.741065	2.61535	H-THY	Large Ribosome	RPL35A	0.714868	2.89994	H-ATO	Large Ribosome
	RPL36	0.910663	5.21894	H-THY	Large Ribosome	RPL36	0.722462	2.97721	H-ATO	Large Ribosome
	RPL36A	0.358981	0.682999	H-THY	Large Ribosome	RPL36A	0.734674	3.10672	H-ATO	Large Ribosome
	RPL36AL	0.861638	4.12679	H-THY	Large Ribosome	RPL36AL	0.290742	0.589083	H-ATO	Large Ribosome
	RPL37	0.949397	6.66302	H-THY	Large Ribosome	RPL37	0.610487	2.03405	H-ATO	Large Ribosome
	RPL37A	0.743488	2.63734	H-THY	Large Ribosome	RPL37A	0.547589	1.64042	H-ATO	Large Ribosome
	RPL38	0.524702	1.26715	H-THY	Large Ribosome	RPL38	0.68912	2.65474	H-ATO	Large Ribosome
	RPL39	0.604895	1.6592	H-THY	Large Ribosome	RPL39	0.54955	1.6516	H-ATO	Large Ribosome
	RPL4	0.790718	3.11928	H-THY	Large Ribosome	RPL4	0.76046	3.40401	H-ATO	Large Ribosome
	RPL41	0.676794	2.10499	H-THY	Large Ribosome	RPL41	0.741812	3.18562	H-ATO	Large Ribosome
	RPL5	0.913993	5.31472	H-THY	Large Ribosome	RPL5	0.773142	3.56377	H-ATO	Large Ribosome
	RPL6	0.81855	3.46311	H-THY	Large Ribosome	RPL6	0.769978	3.52298	H-ATO	Large Ribosome
	RPL7	0.959862	7.2568	H-THY	Large Ribosome	RPL7	0.778616	3.63582	H-ATO	Large Ribosome
	RPL7A	0.883293	4.54909	H-THY	Large Ribosome	RPL7A	0.777058	3.61512	H-ATO	Large Ribosome
	RPL7L1	0.956108	7.02741	H-THY	Large Ribosome	RPL7L1	0.7536	3.3215	H-ATO	Large Ribosome
	RPL8	0.75659	2.76045	H-THY	Large Ribosome	RPL8	0.654018	2.35658	H-ATO	Large Ribosome
	RPL9	0.665418	2.02698	H-THY	Large Ribosome	RPL9	0.759869	3.39679	H-ATO	Large Ribosome
	RPLP0	0.979687	9.01281	H-THY	Large Ribosome	RPLP0	0.776474	3.60739	H-ATO	Large Ribosome
	RPLP1	0.92026	5.50585	H-THY	Large Ribosome	RPLP1	0.7403	3.1687	H-ATO	Large Ribosome
	RPLP2	0.284015	0.488012	H-THY	Large Ribosome	RPLP2	-0.310038	0.646149	H-ATO	Large Ribosome
	RPS10	-0.56759	1.46531	H-THY	Small Ribosome	RPS10	0.740199	3.16757	H-ATO	Small Ribosome
	RPS11	0.866415	4.21364	H-THY	Small Ribosome	RPS11	0.723979	2.99294	H-ATO	Small Ribosome
	RPS13	0.828519	3.60039	H-THY	Small Ribosome	RPS13	0.772229	3.55194	H-ATO	Small Ribosome
	RPS14	0.728291	2.50311	H-THY	Small Ribosome	RPS14	0.561148	1.71905	H-ATO	Small Ribosome
	RPS15	0.816837	3.44033	H-THY	Small Ribosome	RPS15	0.656704	2.37809	H-ATO	Small Ribosome
	RPS15A	0.197311	0.301938	H-THY	Small Ribosome	RPS15A	0.569472	1.76891	H-ATO	Small Ribosome
	RPS16	0.651412	1.93512	H-THY	Small Ribosome	RPS16	-0.208029	0.373653	H-ATO	Small Ribosome
	RPS17	0.321169	0.580276	H-THY	Small Ribosome	RPS17	0.62975	2.171	H-ATO	Small Ribosome
	RPS18	0.663043	2.01108	H-THY	Small Ribosome	RPS18	0.777831	3.62537	H-ATO	Small Ribosome
	RPS19	0.690486	2.20328	H-THY	Small Ribosome	RPS19	0.430581	1.07333	H-ATO	Small Ribosome
	RPS2	0.750266	2.70013	H-THY	Small Ribosome	RPS2	0.713795	2.88922	H-ATO	Small Ribosome
	RPS20	0.847565	3.88826	H-THY	Small Ribosome	RPS20	0.710839	2.85991	H-ATO	Small Ribosome
	RPS21	0.875624	4.39075	H-THY	Small Ribosome	RPS21	0.578361	1.82356	H-ATO	Small Ribosome
	RPS23	0.881207	4.50496	H-THY	Small Ribosome	RPS23	0.778382	3.63271	H-ATO	Small Ribosome
	RPS24	0.786057	3.06661	H-THY	Small Ribosome	RPS24	0.761516	3.41695	H-ATO	Small Ribosome
	RPS25	0.655182	1.95941	H-THY	Small Ribosome	RPS25	0.755991	3.34996	H-ATO	Small Ribosome
	RPS26	-0.21947	0.345892	H-THY	Small Ribosome	RPS26	0.147066	0.24165	H-ATO	Small Ribosome
	RPS27	-0.08942	0.118539	H-THY	Small Ribosome	RPS27	-0.253148	0.485565	H-ATO	Small Ribosome
	RPS27A	0.863458	4.15951	H-THY	Small Ribosome	RPS27A	0.774522	3.58175	H-ATO	Small Ribosome
	RPS27L	-0.14747	0.211206	H-THY	Small Ribosome	RPS27L	-0.778234	3.63074	H-ATO	Small Ribosome
	RPS28	0.80076	3.23727	H-THY	Small Ribosome	RPS28	0.373563	0.85489	H-ATO	Small Ribosome
	RPS29	0.865101	4.18942	H-THY	Small Ribosome	RPS29	-0.000573683	0.000757858	H-ATO	Small Ribosome
	RPS3	0.898805	4.90564	H-THY	Small Ribosome	RPS3	0.760582	3.4055	H-ATO	Small Ribosome
	RPS3A	0.825421	3.55682	H-THY	Small Ribosome	RPS3A	0.644321	2.28058	H-ATO	Small Ribosome
	RPS4X	0.711288	2.36269	H-THY	Small Ribosome	RPS4X	0.776776	3.61138	H-ATO	Small Ribosome
	RPS5	0.880357	4.48722	H-THY	Small Ribosome	RPS5	0.777999	3.6276	H-ATO	Small Ribosome
	RPS6	0.858232	4.06676	H-THY	Small Ribosome	RPS6	0.776038	3.60165	H-ATO	Small Ribosome
	RPS6KA1	0.234008	0.376034	H-THY	Small Ribosome	RPS6KA1	0.470878	1.24856	H-ATO	Small Ribosome
	RPS6KA2	-0.3957	0.792177	H-THY	Small Ribosome	RPS6KA2	0.179185	0.308588	H-ATO	Small Ribosome
	RPS6KA3	-0.53212	1.29975	H-THY	Small Ribosome	RPS6KA3	0.68142	2.58602	H-ATO	Small Ribosome
	RPS6KA4	-0.3887	0.770615	H-THY	Small Ribosome	RPS6KA4	0.310926	0.648841	H-ATO	Small Ribosome
	RPS6KA5	-0.55456	1.40254	H-THY	Small Ribosome	RPS6KA5	-0.222519	0.408204	H-ATO	Small Ribosome
	RPS6KB1	-0.34955	0.656507	H-THY	Small Ribosome	RPS6KB1	0.630535	2.17677	H-ATO	Small Ribosome
	RPS6KB2	-0.80412	3.27824	H-THY	Small Ribosome	RPS6KB2	-0.737695	3.13982	H-ATO	Small Ribosome
	RPS6KC1	0.062627	0.080101	H-THY	Small Ribosome	RPS6KC1	0.775015	3.5882	H-ATO	Small Ribosome
	RPS6KL1	-0.77383	2.9342	H-THY	Small Ribosome	RPS6KL1	0.672131	2.50568	H-ATO	Small Ribosome
	RPS7	0.983308	9.52103	H-THY	Small Ribosome	RPS7	0.749728	3.27607	H-ATO	Small Ribosome
	RPS8	0.765152	2.84499	H-THY	Small Ribosome	RPS8	0.776119	3.60271	H-ATO	Small Ribosome
	RPS9	0.727848	2.49933	H-THY	Small Ribosome	RPS9	0.734773	3.10779	H-ATO	Small Ribosome
Correlation between Metabolic Regulator genes and basal respiration rate (OCR)	AKT1	-0.809672	2.84921	H-THY	Metabolic Regulators	AKT1	-0.436794	1.09915	H-ATO	Metabolic Regulators
	AKT2	-0.483292	0.952919	H-THY	Metabolic Regulators	AKT2	-0.726723	3.02165	H-ATO	Metabolic Regulators
	HIF1A	-0.177057	0.235092	H-THY	Metabolic Regulators	HIF1A	0.673418	2.51664	H-ATO	Metabolic Regulators
	MYC	0.853495	3.38358	H-THY	Metabolic Regulators	MYC	-0.730722	3.06407	H-ATO	Metabolic Regulators
	NFE2L2	0.239422	0.343355	H-THY	Metabolic Regulators	NFE2L2	0.777613	3.62248	H-ATO	Metabolic Regulators
	NOTCH1	0.947377	5.53633	H-THY	Metabolic Regulators	NOTCH1	0.733653	3.09564	H-ATO	Metabolic Regulators
	PPARGC1B	-0.712928	2.03371	H-THY	Metabolic Regulators	PPARGC1B	0.683192	2.60165	H-ATO	Metabolic Regulators
	PRKAA1	-0.22302	0.313392	H-THY	Metabolic Regulators	PRKAA1	-0.77437	3.57976	H-ATO	Metabolic Regulators
	PTPMT1	0.831491	3.09667	H-THY	Metabolic Regulators	PTPMT1	0.775776	3.59819	H-ATO	Metabolic Regulators
	SREBF1	-0.29147	0.446123	H-THY	Metabolic Regulators	SREBF1	-0.642638	2.26764	H-ATO	Metabolic Regulators
	SREBF2	-0.468878	0.906093	H-THY	Metabolic Regulators	SREBF2	0.724083	2.99403	H-ATO	Metabolic Regulators
	STAT1	-0.508074	1.03762	H-THY	Metabolic Regulators	STAT1	0.491003	1.34342	H-ATO	Metabolic Regulators
	STAT2	-0.400104	0.704455	H-THY	Metabolic Regulators	STAT2	-0.0437301	0.0616573	H-ATO	Metabolic Regulators
	STAT3	-0.327236	0.524118	H-THY	Metabolic Regulators	STAT3	0.763808	3.44524	H-ATO	Metabolic Regulators
	STAT4	0.956072	5.9221	H-THY	Metabolic Regulators	STAT4	0.76421	3.45024	H-ATO	Metabolic Regulators
	STAT5A	0.0948104	0.113819	H-THY	Metabolic Regulators	STAT5A	0.710528	2.85684	H-ATO	Metabolic Regulators
	STAT5B	-0.282229	0.426983	H-THY	Metabolic Regulators	STAT5B	0.594091	1.92398	H-ATO	Metabolic Regulators
	STAT6	-0.692104	1.8986	H-THY	Metabolic Regulators	STAT6	-0.552044	1.66591	H-ATO	Metabolic Regulators
	TFAM	0.561379	1.24008	H-THY	Metabolic Regulators	TFAM	0.321463	0.681263	H-ATO	Metabolic Regulators
	TP53	0.129139	0.161681	H-THY	Metabolic Regulators	TP53	0.608661	2.0215	H-ATO	Metabolic Regulators
