# Supplementary material for: The Metabolic Landscape of Thymic T Cell Development In Vivo and In Vitro
Source: Front Immunol. 2021 Jul 28;12:716661. doi: 10.3389/fimmu.2021.716661 (PMC8355594; doi:10.3389/fimmu.2021.716661)
Supplement: Supplementary Table 4 — Key Resource Table. [file Table_4.xlsx]

## Sheet: Resource Table
Key resource table
Reagent or resource
Flow cytometry antibody	Conjugate	Clone	Source	Identifier
Anti-mouse CD16/32 (TruStain FcX)		93	Biolegend	Cat# 101320, RRID:AB_1574975
Anti-mouse CD3	APC	145-2C11	Biolegend	Cat# 100312, RRID:AB_312677
Anti-mouse CD4	BV711	RM4-5	Biolegend	Cat# 100550, RRID:AB_2562099
Anti-mouse CD4	PE	RM4-4	Biolegend	Cat# 116006, RRID:AB_313691
Anti-mouse CD5	PerCP-Cy5.5	53-7.3	Biolegend	Cat# 100627, RRID:AB_2563930
Anti-mouse CD8a	PE, FITC	53-6.7	Biolegend	Cat# 100708, RRID:AB_312747, Cat# 100706, RRID:AB_312745
Anti-mouse CD11b	PerCP-Cy5.5	M1/70	Biolegend	Cat# 101228, RRID:AB_893232
Anti-mouse CD11c	PerCP-Cy5.5	N418	Biolegend	Cat# 117328, RRID:AB_2129641
Anti-mouse CD19 (Clone 1D3/CD19)	PerCP-Cy5.5	1D3/CD19	Biolegend	Cat# 152406, RRID:AB_2629815
Anti-mouse CD25	PE-Cy7	PC61	Biolegend	Cat# 102016, RRID:AB_312865
Anti-mouse CD44	BV785	IM7	Biolegend	Cat# 103059, RRID:AB_2571953
Anti-mouse CD45R/B220	APC-Cy7	30-F11	Biolegend	Cat# 103116, RRID:AB_312981
Anti-mouse CD45R/B220	PerCP-Cy5.5	RA3-6B2	Biolegend	Cat# 103236, RRID:AB_893354
Anti-mouse Ly-6G/Ly-6C (Gr-1)	PerCP-Cy5.5	RB6-8C5	Biolegend	Cat# 108428, RRID:AB_893558
Anti-mouse NK1.1	PerCP-Cy5.5	PK136	Biolegend	Cat# 108728, RRID:AB_2132705
Anti-mouse TCRβ	BV510	H57-597	Biolegend	Cat# 109234, RRID:AB_2562350
Anti-mouse TCRγδ	BV421, PerCP-Cy5.5	GL3	Biolegend	Cat# 118120, RRID:AB_2562566, Cat# 118118, RRID:AB_10612756
Anti-mouse TER-119	PerCP-Cy5.5	Ter119	Biolegend	Cat# 116228, RRID:AB_893636
Anti-mouse CD62L	BV605	MEL-14	Biolegend	Cat# 104438, RRID:AB_2563058
Anti-mouse CD117 (c-KIT)	BV605	ACK2	Biolegend	Cat# 135122, RRID:AB_2562042
Anti-mouse Ly-6A/E (Sca-1)	PE-Cy7	D7	Biolegend	Cat# 108114, RRID:AB_493596
Human TruStain Fcx			Biolegend	Cat# 422302, RRID:AB_2818986
Anti-human CD3 Biolegend	APC-Cy7, BV785	UCHT1	Biolegend	Cat# 300426, RRID:AB_830755, Cat# 300472, RRID:AB_2687178
Anti-human CD1a	BV421	HI149	Biolegend	Cat# 300128, RRID:AB_2565566
Anti-human CD5 Biolegend	APC, APC-Cy7	UCHT2	Biolegend	Cat# 300612, RRID: AB_314098, Cat# 300630, RRID:AB_2566473
Anti-human CD8a Biolegend	BV711	SK1	Biolegend	Cat# 344734, RRID: AB_2565243
Anti-human CD7	PerCP-Cy5.5	CD7-6B7	Biolegend	Cat# 343116, RRID:AB_2632912
Anti-human CD8a	FITC	RPA-T8	Biolegend	Cat# 301006, RRID:AB_314124
Anti-human CD8a	PE	HIT8a	Biolegend	Cat #300908, RRID:AB_314112
Anti-human CD4	PE	OKT4	Biolegend	Cat# 317410, RRID:AB_571955
Anti-human CD4 Biolegend (clone RPA-T4)	BV605	RPA-T4	Biolegend	Cat# 300556, RRID: AB_2564392
Anti-human CD34 Biolegend (clone 581)	PE, APC-Cy7	581	Biolegend	Cat# 343506, RRID: AB_1731862, Cat# 343514, RRID:AB_1877168
Anti-human CD45 Biolegend (clone HI30)	BV510	HI30	Biolegend	Cat# 304036, RRID: AB_2563129
Anti-human CD45RA Biolegend (clone HI100)	PerCP-Cy5.5	HI100	Biolegend	Cat# 304122, RRID: AB_893357
Anti-human CD45RO Biolegend (clone UCHL1)	BV785	UCHL1	Biolegend	Cat# 304234, RRID: AB_2563819
Anti-human CD56 Biolegend (clone HCD56)	PE-Cy7	HCD56	Biolegend	Cat# 318318, RRID: AB_2561944
Anti-human CD14	PE-Cy7	M5E2	Biolegend	Cat# 301814, RRID:AB_389353
Anti-human CD19	PE-Cy7	HIB19	Biolegend	Cat# 302216, RRID:AB_314246
Anti-human TCRab Biolegend (clone IP26)	APC	IP26	Biolegend	Cat# 306718, RRID: AB_10612569
Anti-human TCRgd Biolegend (clone B1)	PE-Cy7	B1	Biolegend	Cat# 331222, RRID: AB_2562317
Anti-mouse CD29 Biolegend (clone HMb1-1)	PE-Cy7	HMb1-1	Biolegend	Cat# 102222, RRID: AB_528790
Software and Algorithms
Wave software, v 2.6			Agilent	https://www.agilent.com/en/product/cell-analysis
FlowJo			Tree Star Inc.	https://www.flowjo.com/solutions/flowjo
GraphPad Prism			GraphPad Software	https://www.graphpad.com/scientific-software/prism/
bcl2fastq2 (v2.17)			Illumina	https://support.illumina.com/downloads/bcl2fastq-conversion-software-v2-20.html
The STAR ultrafast universal RNA-seq aligner v2.5.2b			Dobin et al., 2013	N/A
DESeq2			Love et al., 2014	https://bioconductor.org/packages/release/bioc/html/DESeq2.html
Metascape			Metascape	http://metascape.org
R			R	https://www.R-project.org/
